# Supplementary material for: Population Structure and Genetic Diversity of Tibetan Sheep Revealed by Whole-Genome Resequencing: Implications for Conservation and Breeding
Source: Genes (Basel). 2025 Oct 18;16(10):1232. doi: 10.3390/genes16101232 (PMC12562896; doi:10.3390/genes16101232)
Supplement: Supplementary file 1 [file genes-16-01232-s001.zip › Table S1.csv]

functional_region	gene	chr	pos	alle1	alle2
intronic	AGAP1	1	5390003	C	G
intronic	AGAP1	1	5390186	G	A
intronic	AGAP1	1	5390354	G	A
intronic	AGAP1	1	5390433	G	C
intronic	AGAP1	1	5390636	C	T
intronic	AGAP1	1	5390755	A	G
intronic	AGAP1	1	5390808	G	A
intronic	AGAP1	1	5390817	T	C
intronic	AGAP1	1	5390913	G	A
intronic	AGAP1	1	5390970	G	A
intronic	AGAP1	1	5391068	C	T
intronic	AGAP1	1	5391188	C	T
intronic	AGAP1	1	5391215	A	G
intronic	AGAP1	1	5391270	G	C
intronic	AGAP1	1	5391285	A	G
intronic	AGAP1	1	5391312	G	A
intronic	AGAP1	1	5391344	C	T
intronic	AGAP1	1	5391391	T	C
intronic	AGAP1	1	5391541	T	G
intronic	AGAP1	1	5391808	G	A
intronic	AGAP1	1	5391948	C	T
intronic	AGAP1	1	5391974	A	G
intronic	AGAP1	1	5392122	T	C
intronic	AGAP1	1	5392133	A	G
intronic	AGAP1	1	5392145	T	G
intronic	AGAP1	1	5392193	T	C
intronic	AGAP1	1	5392269	A	T
intronic	AGAP1	1	5392359	A	G
intronic	AGAP1	1	5392370	T	C
intronic	AGAP1	1	5392400	C	T
intronic	AGAP1	1	5392411	G	A
intronic	AGAP1	1	5392423	C	G
intronic	AGAP1	1	5392427	G	A
intronic	AGAP1	1	5392764	C	T
intronic	AGAP1	1	5392770	T	C
intronic	AGAP1	1	5392832	G	A
intronic	AGAP1	1	5392839	G	A
intronic	AGAP1	1	5392854	T	C
intronic	AGAP1	1	5393299	A	G
intronic	AGAP1	1	5393420	A	G
intronic	AGAP1	1	5393464	T	C
intronic	AGAP1	1	5393565	G	A
intronic	AGAP1	1	5393674	G	T
intronic	AGAP1	1	5393707	T	C
intronic	AGAP1	1	5393708	G	A
intronic	AGAP1	1	5393797	G	C
intronic	AGAP1	1	5393979	A	G
intronic	AGAP1	1	5394002	G	T
intronic	AGAP1	1	5394039	T	C
intronic	AGAP1	1	5394045	C	T
intronic	AGAP1	1	5394051	G	A
intronic	AGAP1	1	5394069	G	A
intronic	AGAP1	1	5394075	C	T
intronic	AGAP1	1	5394115	C	A
intronic	AGAP1	1	5394186	A	G
intronic	AGAP1	1	5394256	A	G
intronic	AGAP1	1	5394261	C	G
intronic	AGAP1	1	5394291	T	C
intronic	AGAP1	1	5394340	A	G
intronic	AGAP1	1	5394369	A	G
intronic	AGAP1	1	5394589	T	G
intronic	AGAP1	1	5394594	C	T
intronic	AGAP1	1	5394615	T	C
intronic	AGAP1	1	5394640	G	A
intronic	AGAP1	1	5394669	T	C
intronic	AGAP1	1	5394671	G	A
intronic	AGAP1	1	5394804	A	G
intronic	AGAP1	1	5394812	G	A
intronic	AGAP1	1	5394859	C	T
intronic	AGAP1	1	5395102	T	C
intronic	AGAP1	1	5395107	G	A
intronic	AGAP1	1	5395172	C	T
intronic	AGAP1	1	5395209	T	C
intronic	AGAP1	1	5395439	T	C
intronic	AGAP1	1	5395506	G	A
intronic	AGAP1	1	5395553	C	A
intronic	AGAP1	1	5395640	A	C
intronic	AGAP1	1	5395698	T	G
intronic	AGAP1	1	5395775	G	A
intronic	AGAP1	1	5395931	A	G
intronic	AGAP1	1	5395953	G	C
intronic	AGAP1	1	5396148	T	G
intronic	AGAP1	1	5396149	G	A
intronic	AGAP1	1	5396174	C	T
intronic	AGAP1	1	5396218	T	A
intronic	AGAP1	1	5396233	T	C
intronic	AGAP1	1	5396255	A	G
intronic	AGAP1	1	5396260	A	G
intronic	AGAP1	1	5396281	A	G
intronic	AGAP1	1	5396300	G	A
intronic	AGAP1	1	5396327	G	A
intronic	AGAP1	1	5396364	A	C
intronic	AGAP1	1	5396398	A	C
intronic	AGAP1	1	5396410	G	C
intronic	AGAP1	1	5396418	T	C
intronic	AGAP1	1	5396419	G	A
intronic	AGAP1	1	5396518	A	G
intronic	AGAP1	1	5397083	C	A
intronic	AGAP1	1	5397198	A	C
intronic	AGAP1	1	5397421	A	C
intronic	AGAP1	1	5397424	T	C
intronic	AGAP1	1	5397918	C	T
intronic	AGAP1	1	5398029	A	C
intronic	AGAP1	1	5398213	T	A
intronic	AGAP1	1	5398261	G	T
intronic	AGAP1	1	5398271	G	A
intronic	AGAP1	1	5398349	C	G
intronic	AGAP1	1	5398843	A	G
intronic	AGAP1	1	5398874	G	A
intronic	AGAP1	1	5398913	T	C
intronic	AGAP1	1	5399037	G	C
intronic	AGAP1	1	5399099	C	G
intronic	AGAP1	1	5399343	G	A
intronic	AGAP1	1	5399460	C	T
intronic	AGAP1	1	5400340	T	C
intronic	AGAP1	1	5400350	A	G
intronic	AGAP1	1	5400400	G	A
intronic	AGAP1	1	5400504	A	G
intronic	AGAP1	1	5400868	A	G
intronic	AGAP1	1	5400968	T	C
intronic	AGAP1	1	5401043	C	T
intronic	AGAP1	1	5401282	T	C
intronic	AGAP1	1	5401464	A	C
intronic	AGAP1	1	5401484	A	G
intronic	AGAP1	1	5401499	G	A
intronic	AGAP1	1	5401569	G	A
intronic	AGAP1	1	5401599	G	A
intronic	AGAP1	1	5401726	G	A
intronic	AGAP1	1	5401737	A	G
intronic	AGAP1	1	5401755	G	A
intronic	AGAP1	1	5401813	G	A
intronic	AGAP1	1	5401842	C	T
intronic	AGAP1	1	5401875	T	A
intronic	AGAP1	1	5401911	A	G
intronic	AGAP1	1	5402138	C	A
intronic	AGAP1	1	5402139	C	A
intronic	AGAP1	1	5402171	C	T
intronic	AGAP1	1	5402258	G	T
intronic	AGAP1	1	5402285	G	A
intronic	AGAP1	1	5402565	C	T
intronic	AGAP1	1	5402646	T	C
intronic	AGAP1	1	5402662	T	C
intronic	AGAP1	1	5402667	G	A
intronic	AGAP1	1	5402697	A	T
intronic	AGAP1	1	5402806	C	T
intronic	AGAP1	1	5402867	G	A
intronic	AGAP1	1	5403107	G	A
intronic	AGAP1	1	5403204	G	A
intronic	AGAP1	1	5403401	C	G
intronic	AGAP1	1	5403432	G	A
intronic	AGAP1	1	5403443	C	T
exonic	AGAP1	1	5404445	G	A
intronic	AGAP1	1	5404653	G	A
intronic	AGAP1	1	5404674	A	G
intronic	AGAP1	1	5404702	T	C
intronic	AGAP1	1	5404829	G	A
intronic	AGAP1	1	5404866	C	T
intronic	AGAP1	1	5404943	C	T
intronic	AGAP1	1	5405729	T	C
intronic	AGAP1	1	5405892	G	A
intronic	AGAP1	1	5406280	A	G
intronic	AGAP1	1	5406283	C	A
intronic	AGAP1	1	5406510	C	G
intronic	AGAP1	1	5406586	C	T
intronic	AGAP1	1	5406867	G	A
intronic	AGAP1	1	5406890	A	G
intronic	AGAP1	1	5407133	G	A
intronic	AGAP1	1	5407257	C	T
intronic	AGAP1	1	5407286	T	C
intronic	AGAP1	1	5407324	G	A
intronic	AGAP1	1	5407700	T	G
intronic	AGAP1	1	5407822	T	C
intronic	AGAP1	1	5407907	C	G
intronic	AGAP1	1	5407982	A	C
intronic	AGAP1	1	5408082	C	T
intronic	AGAP1	1	5408083	A	G
intronic	AGAP1	1	5408180	T	C
intronic	AGAP1	1	5408213	G	A
intronic	AGAP1	1	5408472	A	G
intronic	AGAP1	1	5408939	C	T
intronic	AGAP1	1	5409022	C	T
intronic	AGAP1	1	5409164	G	A
intronic	AGAP1	1	5409166	T	C
intronic	AGAP1	1	5409205	A	G
intronic	AGAP1	1	5409218	A	G
intronic	AGAP1	1	5409243	C	T
intronic	AGAP1	1	5409310	A	G
intronic	AGAP1	1	5409667	A	T
intronic	AGAP1	1	5409672	G	T
intronic	AGAP1	1	5409798	T	A
intronic	AGAP1	1	5409844	T	G
intronic	AGAP1	1	5410283	C	T
intronic	AGAP1	1	5410371	T	C
intronic	AGAP1	1	5410493	G	C
intronic	AGAP1	1	5410541	C	T
intronic	AGAP1	1	5410566	C	G
intronic	AGAP1	1	5410632	G	A
intronic	AGAP1	1	5410920	A	G
intronic	AGAP1	1	5411323	C	A
intronic	AGAP1	1	5411745	T	G
intronic	AGAP1	1	5411786	C	A
intronic	AGAP1	1	5411868	C	T
intronic	AGAP1	1	5411954	C	T
intronic	AGAP1	1	5411961	C	T
intronic	AGAP1	1	5412111	C	T
intronic	AGAP1	1	5412153	T	C
intronic	AGAP1	1	5412182	C	T
intronic	AGAP1	1	5412213	G	A
intronic	AGAP1	1	5412267	C	T
intronic	AGAP1	1	5412354	A	G
intronic	AGAP1	1	5412394	C	G
intronic	AGAP1	1	5412425	A	G
intronic	AGAP1	1	5412491	C	T
intronic	AGAP1	1	5412553	G	T
intronic	AGAP1	1	5412633	G	T
intronic	AGAP1	1	5412653	T	C
intronic	AGAP1	1	5412734	C	T
intronic	AGAP1	1	5412749	T	C
intronic	AGAP1	1	5412760	A	G
intronic	AGAP1	1	5412823	T	G
intronic	AGAP1	1	5413092	T	G
intronic	AGAP1	1	5413120	T	G
intronic	AGAP1	1	5413216	C	T
intronic	AGAP1	1	5413224	A	T
intronic	AGAP1	1	5413282	C	T
intronic	AGAP1	1	5413323	C	G
intronic	AGAP1	1	5413417	C	T
intronic	AGAP1	1	5413421	T	A
intronic	AGAP1	1	5413550	C	T
intronic	AGAP1	1	5413553	A	G
intronic	AGAP1	1	5413560	G	A
intronic	AGAP1	1	5413704	A	G
intronic	AGAP1	1	5413714	T	G
intronic	AGAP1	1	5413829	A	G
intronic	AGAP1	1	5413847	A	G
intronic	AGAP1	1	5413860	C	T
intronic	AGAP1	1	5413878	A	G
intronic	AGAP1	1	5413946	T	C
intronic	AGAP1	1	5414270	G	A
intronic	AGAP1	1	5414460	T	C
intronic	AGAP1	1	5414841	T	C
intronic	AGAP1	1	5414925	C	T
intronic	AGAP1	1	5415349	T	C
intronic	AGAP1	1	5415350	A	G
intronic	AGAP1	1	5415398	A	G
intronic	AGAP1	1	5415439	A	G
intronic	AGAP1	1	5415449	A	G
intronic	AGAP1	1	5415502	G	A
intronic	AGAP1	1	5415558	G	A
intronic	AGAP1	1	5415599	A	G
intronic	AGAP1	1	5415787	G	A
intronic	AGAP1	1	5416088	A	G
intronic	AGAP1	1	5416102	T	C
intronic	AGAP1	1	5416366	T	C
intronic	AGAP1	1	5416493	C	T
intronic	AGAP1	1	5416650	G	A
intronic	AGAP1	1	5416672	T	G
intronic	AGAP1	1	5416732	A	G
intronic	AGAP1	1	5416745	G	C
intronic	AGAP1	1	5416884	T	C
intronic	AGAP1	1	5417181	G	A
intronic	AGAP1	1	5417348	C	T
intronic	AGAP1	1	5417498	A	G
intronic	AGAP1	1	5417600	G	A
intronic	AGAP1	1	5417669	G	A
intronic	AGAP1	1	5417790	G	T
intronic	AGAP1	1	5418037	G	C
intronic	AGAP1	1	5418048	C	T
intronic	AGAP1	1	5418053	C	T
intronic	AGAP1	1	5418141	C	T
intronic	AGAP1	1	5418179	C	T
intronic	AGAP1	1	5418302	A	C
intronic	AGAP1	1	5418438	G	A
intronic	AGAP1	1	5418472	T	C
intronic	AGAP1	1	5418655	T	C
intronic	AGAP1	1	5418664	A	G
intronic	AGAP1	1	5418668	T	G
intronic	AGAP1	1	5418677	C	T
intronic	AGAP1	1	5418728	G	A
intronic	AGAP1	1	5418780	G	A
intronic	AGAP1	1	5418804	T	A
intronic	AGAP1	1	5418846	T	C
intronic	AGAP1	1	5418859	A	C
intronic	AGAP1	1	5419078	C	T
intronic	AGAP1	1	5419120	G	T
intronic	AGAP1	1	5419181	A	G
intronic	AGAP1	1	5419300	G	A
intronic	AGAP1	1	5419307	C	T
intronic	AGAP1	1	5419545	A	G
intronic	AGAP1	1	5419571	C	T
intronic	AGAP1	1	5419577	G	A
intronic	AGAP1	1	5419759	C	G
intronic	AGAP1	1	5419773	C	T
intronic	AGAP1	1	5419832	G	A
intronic	AGAP1	1	5419865	C	G
intronic	AGAP1	1	5419918	G	A
intronic	AGAP1	1	5419968	A	G
intronic	AGAP1	1	5420018	A	C
intronic	AGAP1	1	5420086	C	T
intronic	AGAP1	1	5420306	A	G
intronic	AGAP1	1	5420313	G	A
intronic	AGAP1	1	5420317	G	A
intronic	AGAP1	1	5420426	T	C
intronic	AGAP1	1	5420593	G	A
intronic	AGAP1	1	5420646	G	A
intronic	AGAP1	1	5420778	T	G
intronic	AGAP1	1	5420811	A	G
intronic	AGAP1	1	5420876	G	A
intronic	AGAP1	1	5420889	T	C
intronic	AGAP1	1	5420906	T	C
intronic	AGAP1	1	5420977	G	C
intronic	AGAP1	1	5421542	G	A
intronic	AGAP1	1	5422066	T	G
intronic	AGAP1	1	5422067	T	A
intronic	AGAP1	1	5422078	A	G
intronic	AGAP1	1	5422172	G	C
intronic	AGAP1	1	5422191	G	A
intronic	AGAP1	1	5422221	T	C
intronic	AGAP1	1	5422264	C	T
intronic	AGAP1	1	5422802	G	C
intronic	AGAP1	1	5422923	A	C
intronic	AGAP1	1	5423140	G	C
intronic	AGAP1	1	5423233	C	T
intronic	AGAP1	1	5423254	T	C
intronic	AGAP1	1	5423309	G	T
intronic	AGAP1	1	5423347	C	T
intronic	AGAP1	1	5423368	G	T
intronic	AGAP1	1	5423496	T	G
intronic	AGAP1	1	5423512	G	A
intronic	AGAP1	1	5423545	A	G
intronic	AGAP1	1	5423614	A	G
intronic	AGAP1	1	5423680	A	C
intronic	AGAP1	1	5423719	T	C
intronic	AGAP1	1	5423724	T	C
intronic	AGAP1	1	5423740	C	T
intronic	AGAP1	1	5423836	T	C
intronic	AGAP1	1	5423851	T	C
intronic	AGAP1	1	5423877	A	T
intronic	AGAP1	1	5423964	T	C
intronic	AGAP1	1	5424128	T	C
intronic	AGAP1	1	5424225	C	T
intronic	AGAP1	1	5424380	A	T
intronic	AGAP1	1	5424401	G	A
intronic	AGAP1	1	5424464	C	T
intronic	AGAP1	1	5424465	G	A
intronic	AGAP1	1	5424494	A	G
intronic	AGAP1	1	5424556	T	C
intronic	AGAP1	1	5424573	A	G
intronic	AGAP1	1	5424747	G	A
intronic	AGAP1	1	5424836	A	G
intronic	AGAP1	1	5424840	C	T
intronic	AGAP1	1	5425125	T	G
intronic	AGAP1	1	5425156	T	C
intronic	AGAP1	1	5425164	T	C
intronic	AGAP1	1	5425202	C	T
intronic	AGAP1	1	5425213	C	T
intronic	AGAP1	1	5425216	G	A
intronic	AGAP1	1	5425250	C	T
intronic	AGAP1	1	5425253	C	T
intronic	AGAP1	1	5425490	C	T
intronic	AGAP1	1	5425730	A	G
intronic	AGAP1	1	5425833	T	C
intronic	AGAP1	1	5425897	A	G
intronic	AGAP1	1	5426212	G	C
intronic	AGAP1	1	5426337	T	C
intronic	AGAP1	1	5426475	A	G
intronic	AGAP1	1	5426516	C	T
intronic	AGAP1	1	5426520	C	T
intronic	AGAP1	1	5426644	C	T
intronic	AGAP1	1	5427090	C	T
intronic	AGAP1	1	5427110	G	A
intronic	AGAP1	1	5427139	C	G
intronic	AGAP1	1	5427174	T	A
intronic	AGAP1	1	5427225	A	C
intronic	AGAP1	1	5427254	A	G
intronic	AGAP1	1	5427381	T	C
intronic	AGAP1	1	5427402	T	A
intronic	AGAP1	1	5427412	C	A
intronic	AGAP1	1	5427413	G	A
intronic	AGAP1	1	5427432	T	A
intronic	AGAP1	1	5427456	T	C
intronic	AGAP1	1	5427463	A	G
intronic	AGAP1	1	5427469	A	G
intronic	AGAP1	1	5427471	G	A
intronic	AGAP1	1	5427514	G	A
intronic	AGAP1	1	5427542	A	G
intronic	AGAP1	1	5427855	T	A
intronic	AGAP1	1	5427977	A	G
intronic	AGAP1	1	5429259	C	T
intronic	AGAP1	1	5429319	G	A
intronic	AGAP1	1	5429336	T	C
intronic	AGAP1	1	5429429	G	A
intronic	AGAP1	1	5429441	C	G
intronic	AGAP1	1	5429564	T	C
intronic	AGAP1	1	5429710	T	G
intronic	AGAP1	1	5429715	T	C
intronic	AGAP1	1	5429725	C	G
intronic	AGAP1	1	5429803	C	T
intronic	AGAP1	1	5429823	C	T
intronic	AGAP1	1	5429867	C	T
intronic	AGAP1	1	5430223	T	C
intronic	AGAP1	1	5430313	G	A
intronic	AGAP1	1	5430426	C	T
intronic	AGAP1	1	5430471	G	A
intronic	AGAP1	1	5430614	A	G
intronic	AGAP1	1	5430638	G	A
intronic	AGAP1	1	5430642	C	G
intronic	AGAP1	1	5430658	G	A
intronic	AGAP1	1	5430676	A	G
intronic	AGAP1	1	5430727	A	G
intronic	AGAP1	1	5430871	T	A
intronic	AGAP1	1	5430881	A	G
intronic	AGAP1	1	5430905	G	A
intronic	AGAP1	1	5430942	G	A
intronic	AGAP1	1	5430955	C	T
intronic	AGAP1	1	5430960	G	A
intronic	AGAP1	1	5431010	C	G
intronic	AGAP1	1	5431123	T	C
intronic	AGAP1	1	5431269	G	A
intronic	AGAP1	1	5431276	T	C
intronic	AGAP1	1	5431381	G	C
intronic	AGAP1	1	5431534	A	C
intronic	AGAP1	1	5431543	C	T
intronic	AGAP1	1	5431780	G	C
intronic	AGAP1	1	5431787	C	T
intronic	AGAP1	1	5431806	G	A
intronic	AGAP1	1	5431810	T	C
intronic	AGAP1	1	5431894	T	C
intronic	AGAP1	1	5431964	T	C
intronic	AGAP1	1	5432159	C	T
intronic	AGAP1	1	5432194	G	A
intronic	AGAP1	1	5432277	T	C
intronic	AGAP1	1	5432512	C	T
intronic	AGAP1	1	5432520	C	T
intronic	AGAP1	1	5432839	C	T
intronic	AGAP1	1	5432889	C	A
intronic	AGAP1	1	5433142	C	T
intronic	AGAP1	1	5433245	A	G
intronic	AGAP1	1	5433261	T	C
intronic	AGAP1	1	5433298	G	C
intronic	AGAP1	1	5433322	A	G
intronic	AGAP1	1	5433388	C	T
intronic	AGAP1	1	5433389	G	A
intronic	AGAP1	1	5433515	A	G
intronic	AGAP1	1	5433594	G	A
intronic	AGAP1	1	5433655	C	T
intronic	AGAP1	1	5433782	C	A
intronic	AGAP1	1	5433833	C	T
intronic	AGAP1	1	5433874	A	C
intronic	AGAP1	1	5433906	T	C
intronic	AGAP1	1	5433914	G	A
intronic	AGAP1	1	5433992	G	A
intronic	AGAP1	1	5434037	C	T
intronic	AGAP1	1	5434056	A	G
intronic	AGAP1	1	5434067	A	G
intronic	AGAP1	1	5434667	T	A
intronic	AGAP1	1	5434852	A	G
intronic	AGAP1	1	5435109	T	C
intronic	AGAP1	1	5435324	C	T
intronic	AGAP1	1	5435370	T	C
intronic	AGAP1	1	5435374	T	A
intronic	AGAP1	1	5435398	C	T
intronic	AGAP1	1	5435604	C	T
intronic	AGAP1	1	5435605	G	A
intronic	AGAP1	1	5435608	T	C
intronic	AGAP1	1	5435650	G	C
intronic	AGAP1	1	5435680	C	T
intronic	AGAP1	1	5435682	G	A
intronic	AGAP1	1	5435717	T	C
intronic	AGAP1	1	5435720	C	T
intronic	AGAP1	1	5435748	T	C
intronic	AGAP1	1	5435828	T	C
intronic	AGAP1	1	5435838	G	A
intronic	AGAP1	1	5435916	G	A
intronic	AGAP1	1	5435919	A	G
intronic	AGAP1	1	5435931	C	T
intronic	AGAP1	1	5435932	C	T
intronic	AGAP1	1	5436318	A	C
intronic	AGAP1	1	5436407	T	A
intronic	AGAP1	1	5436432	T	C
intronic	AGAP1	1	5436492	C	G
intronic	AGAP1	1	5436605	A	G
intronic	AGAP1	1	5436628	G	C
intronic	AGAP1	1	5436633	G	A
intronic	AGAP1	1	5436687	T	C
intronic	AGAP1	1	5436750	C	G
intronic	AGAP1	1	5436793	G	A
intronic	AGAP1	1	5438584	T	C
intronic	AGAP1	1	5438686	A	C
intronic	AGAP1	1	5438793	C	T
intronic	AGAP1	1	5438817	C	G
intronic	AGAP1	1	5438821	T	C
intronic	AGAP1	1	5438855	T	C
intronic	AGAP1	1	5438868	C	T
intronic	AGAP1	1	5438948	A	G
intronic	AGAP1	1	5438953	T	C
intronic	AGAP1	1	5438982	C	T
intronic	AGAP1	1	5439020	A	G
intronic	AGAP1	1	5439307	A	G
intronic	AGAP1	1	5439399	T	C
intronic	AGAP1	1	5439469	C	T
intronic	AGAP1	1	5439488	G	A
intronic	AGAP1	1	5439492	A	C
intronic	AGAP1	1	5439547	C	T
intronic	AGAP1	1	5439558	G	A
intronic	AGAP1	1	5439632	G	A
intronic	AGAP1	1	5439831	T	C
intronic	AGAP1	1	5439919	T	C
intronic	AGAP1	1	5440678	T	G
intronic	AGAP1	1	5440757	G	A
intronic	AGAP1	1	5440790	A	G
intronic	AGAP1	1	5440793	C	A
intronic	AGAP1	1	5440806	A	G
intronic	AGAP1	1	5440824	T	C
intronic	AGAP1	1	5440863	C	T
intronic	AGAP1	1	5440897	C	T
intronic	AGAP1	1	5441052	C	T
intronic	AGAP1	1	5441085	C	T
intronic	AGAP1	1	5441153	C	G
intronic	AGAP1	1	5441326	A	G
intronic	AGAP1	1	5441335	T	C
intronic	AGAP1	1	5441446	C	T
intronic	AGAP1	1	5441955	A	G
intronic	AGAP1	1	5442195	A	G
intronic	AGAP1	1	5442436	G	A
intronic	AGAP1	1	5442858	G	A
intronic	AGAP1	1	5443142	G	A
intronic	AGAP1	1	5443426	A	G
intronic	AGAP1	1	5443826	G	A
intronic	AGAP1	1	5444134	C	T
intronic	AGAP1	1	5444265	G	A
intronic	AGAP1	1	5444689	T	G
intronic	AGAP1	1	5444717	G	A
intronic	AGAP1	1	5445018	A	G
intronic	AGAP1	1	5445273	T	C
intronic	AGAP1	1	5445397	C	G
intronic	AGAP1	1	5445650	C	G
intronic	AGAP1	1	5446109	G	A
intronic	AGAP1	1	5446464	C	T
intronic	AGAP1	1	5446684	T	C
intronic	AGAP1	1	5446833	G	A
intronic	AGAP1	1	5446838	A	G
intronic	AGAP1	1	5446843	C	T
intronic	AGAP1	1	5447395	C	T
intronic	AGAP1	1	5447756	T	C
intronic	AGAP1	1	5447770	G	A
intronic	AGAP1	1	5447788	C	T
intronic	AGAP1	1	5447917	A	G
intronic	AGAP1	1	5448059	G	A
intronic	AGAP1	1	5448129	T	C
intronic	AGAP1	1	5448160	C	A
intronic	AGAP1	1	5448205	T	C
intronic	AGAP1	1	5448226	T	C
intronic	AGAP1	1	5448235	T	G
intronic	AGAP1	1	5448385	G	T
intronic	AGAP1	1	5448396	C	T
intronic	AGAP1	1	5448399	C	G
intronic	AGAP1	1	5448437	C	A
intronic	AGAP1	1	5448457	T	C
intronic	AGAP1	1	5448561	C	A
intronic	AGAP1	1	5448647	A	G
intronic	AGAP1	1	5448715	C	T
intronic	AGAP1	1	5448750	G	T
intronic	AGAP1	1	5449035	T	G
intronic	AGAP1	1	5449138	G	A
intronic	AGAP1	1	5449144	A	G
intronic	AGAP1	1	5449353	A	G
intronic	AGAP1	1	5449367	C	T
intronic	AGAP1	1	5449381	A	C
intronic	AGAP1	1	5449425	C	A
intronic	AGAP1	1	5449436	C	T
intronic	AGAP1	1	5449512	C	T
intronic	AGAP1	1	5449520	C	T
intronic	AGAP1	1	5449685	G	A
intronic	AGAP1	1	5449743	T	C
intronic	AGAP1	1	5449777	A	G
intronic	AGAP1	1	5449796	C	T
intronic	AGAP1	1	5449819	G	A
intronic	AGAP1	1	5449940	C	T
intronic	AGAP1	1	5449942	G	C
intronic	AGAP1	1	5449983	G	A
intronic	AGAP1	1	5450032	A	G
intronic	AGAP1	1	5450033	C	A
intronic	AGAP1	1	5450066	A	G
intronic	AGAP1	1	5450158	C	A
intronic	AGAP1	1	5450159	A	G
intronic	AGAP1	1	5450179	C	T
intronic	AGAP1	1	5450204	T	C
intronic	AGAP1	1	5450330	G	C
intronic	AGAP1	1	5450595	G	A
intronic	AGAP1	1	5450628	C	T
intronic	AGAP1	1	5450640	G	A
intronic	AGAP1	1	5450656	T	C
intronic	AGAP1	1	5450672	A	G
intronic	AGAP1	1	5450792	A	G
intronic	AGAP1	1	5450814	A	G
intronic	AGAP1	1	5451019	C	G
intronic	AGAP1	1	5451108	G	A
intronic	AGAP1	1	5451462	A	G
intronic	AGAP1	1	5451515	T	C
intronic	AGAP1	1	5451539	C	T
intronic	AGAP1	1	5451760	G	A
intronic	AGAP1	1	5451783	C	T
intronic	AGAP1	1	5451797	G	A
intronic	AGAP1	1	5451824	A	G
intronic	AGAP1	1	5451850	C	T
intronic	AGAP1	1	5451854	T	C
intronic	AGAP1	1	5451878	C	T
intronic	AGAP1	1	5451955	T	C
intronic	AGAP1	1	5451970	C	T
intronic	AGAP1	1	5452121	C	T
intronic	AGAP1	1	5452139	A	G
intronic	AGAP1	1	5452241	C	A
intronic	AGAP1	1	5452303	G	A
intronic	AGAP1	1	5452335	A	G
intronic	AGAP1	1	5452355	T	C
intronic	AGAP1	1	5452443	G	A
intronic	AGAP1	1	5452604	C	T
intronic	AGAP1	1	5452849	C	G
intronic	AGAP1	1	5452866	C	G
intronic	AGAP1	1	5453189	A	C
intronic	AGAP1	1	5453191	T	C
intronic	AGAP1	1	5453360	C	T
intronic	AGAP1	1	5453386	C	T
intronic	AGAP1	1	5453449	C	G
intronic	AGAP1	1	5453498	T	A
intronic	AGAP1	1	5453555	T	C
intronic	AGAP1	1	5453667	T	C
intronic	AGAP1	1	5453692	T	C
intronic	AGAP1	1	5453783	G	A
intronic	AGAP1	1	5453785	T	C
intronic	AGAP1	1	5453912	G	A
intronic	AGAP1	1	5454021	G	A
intronic	AGAP1	1	5454082	C	T
intronic	AGAP1	1	5454206	G	A
intronic	AGAP1	1	5454299	C	T
intronic	AGAP1	1	5454370	T	C
intronic	AGAP1	1	5454538	G	A
intronic	AGAP1	1	5454575	C	T
intronic	AGAP1	1	5454607	T	G
intronic	AGAP1	1	5454738	A	G
intronic	AGAP1	1	5455003	T	C
intronic	AGAP1	1	5455052	A	G
intronic	AGAP1	1	5455064	C	T
intronic	AGAP1	1	5455086	G	A
intronic	AGAP1	1	5455132	C	T
intronic	AGAP1	1	5455351	A	C
intronic	AGAP1	1	5455352	G	T
intronic	AGAP1	1	5455359	G	A
intronic	AGAP1	1	5455473	G	A
intronic	AGAP1	1	5455531	T	C
intronic	AGAP1	1	5455856	C	T
intronic	AGAP1	1	5456040	G	C
intronic	AGAP1	1	5456238	C	T
intronic	AGAP1	1	5456256	G	A
intronic	AGAP1	1	5456374	C	T
intronic	AGAP1	1	5456375	A	G
intronic	AGAP1	1	5456696	T	G
intronic	AGAP1	1	5456711	A	G
intronic	AGAP1	1	5456792	T	G
intronic	AGAP1	1	5456840	A	G
intronic	AGAP1	1	5456932	C	T
intronic	AGAP1	1	5457041	C	G
intronic	AGAP1	1	5457240	C	T
intronic	AGAP1	1	5457266	T	C
intronic	AGAP1	1	5457523	C	T
intronic	AGAP1	1	5457535	A	C
intronic	AGAP1	1	5457561	G	A
intronic	AGAP1	1	5457574	T	A
intronic	AGAP1	1	5457595	C	T
intronic	AGAP1	1	5457608	T	C
intronic	AGAP1	1	5457620	G	A
intronic	AGAP1	1	5457703	A	G
intronic	AGAP1	1	5457960	G	A
intronic	AGAP1	1	5457961	G	T
intronic	AGAP1	1	5458127	G	A
intronic	AGAP1	1	5458250	G	T
intronic	AGAP1	1	5458298	T	C
intronic	AGAP1	1	5458383	T	C
intronic	AGAP1	1	5458415	C	T
intronic	AGAP1	1	5458511	T	C
intronic	AGAP1	1	5458523	T	G
intronic	AGAP1	1	5458564	A	G
intronic	AGAP1	1	5458654	T	G
intronic	AGAP1	1	5458753	T	C
intronic	AGAP1	1	5458757	G	A
intronic	AGAP1	1	5458818	A	G
intronic	AGAP1	1	5458821	G	A
intronic	AGAP1	1	5458825	C	T
intronic	AGAP1	1	5458968	C	G
intronic	AGAP1	1	5459008	C	T
intronic	AGAP1	1	5459115	T	A
intronic	AGAP1	1	5459182	A	G
intronic	AGAP1	1	5459184	G	T
intronic	AGAP1	1	5459273	T	C
intronic	AGAP1	1	5459421	A	G
intronic	AGAP1	1	5459517	G	T
intronic	AGAP1	1	5459528	G	A
intronic	AGAP1	1	5459747	T	C
intronic	AGAP1	1	5459897	A	G
intronic	AGAP1	1	5460007	A	G
intronic	AGAP1	1	5460034	G	A
intronic	AGAP1	1	5460046	A	G
intronic	AGAP1	1	5460276	C	T
intronic	AGAP1	1	5460603	C	T
intronic	AGAP1	1	5460701	T	C
intronic	AGAP1	1	5460712	G	A
intronic	AGAP1	1	5460738	G	A
intronic	AGAP1	1	5460790	A	G
intronic	AGAP1	1	5460803	T	A
intronic	AGAP1	1	5460814	C	G
intronic	AGAP1	1	5460815	T	C
intronic	AGAP1	1	5460825	A	G
intronic	AGAP1	1	5460862	T	G
intronic	AGAP1	1	5460868	A	G
intronic	AGAP1	1	5460914	T	C
intronic	AGAP1	1	5460984	G	A
intronic	AGAP1	1	5460996	A	G
intronic	AGAP1	1	5461004	G	A
intronic	AGAP1	1	5461248	C	A
intronic	AGAP1	1	5461675	C	T
intronic	AGAP1	1	5461715	C	T
intronic	AGAP1	1	5461975	A	C
intronic	AGAP1	1	5462051	T	A
intronic	AGAP1	1	5462206	T	C
intronic	AGAP1	1	5462272	C	A
intronic	AGAP1	1	5462294	G	A
intronic	AGAP1	1	5462377	G	A
intronic	AGAP1	1	5462481	G	A
intronic	AGAP1	1	5463047	T	C
intronic	AGAP1	1	5463576	G	A
intronic	AGAP1	1	5463627	A	G
intronic	AGAP1	1	5463709	A	G
intronic	AGAP1	1	5463786	C	T
intronic	AGAP1	1	5463852	C	T
intronic	AGAP1	1	5463860	G	T
intronic	AGAP1	1	5464000	C	T
intronic	AGAP1	1	5464685	T	C
intronic	AGAP1	1	5464765	G	A
intronic	AGAP1	1	5465734	A	T
intronic	AGAP1	1	5465873	A	G
intronic	AGAP1	1	5466444	G	T
intronic	AGAP1	1	5467327	G	A
intronic	AGAP1	1	5468030	C	T
intronic	AGAP1	1	5468148	T	C
intronic	AGAP1	1	5468168	C	T
intronic	AGAP1	1	5468209	G	T
intronic	AGAP1	1	5468291	A	G
intronic	AGAP1	1	5468307	G	A
intronic	AGAP1	1	5468461	C	A
intronic	AGAP1	1	5468462	A	C
intronic	AGAP1	1	5468513	G	A
intronic	AGAP1	1	5468733	G	C
intronic	AGAP1	1	5468848	C	T
intronic	AGAP1	1	5468985	C	T
intronic	AGAP1	1	5469047	C	T
intronic	AGAP1	1	5469139	T	C
intronic	AGAP1	1	5469380	G	A
intronic	AGAP1	1	5469662	G	A
intronic	AGAP1	1	5469676	T	C
intronic	AGAP1	1	5470001	T	C
intronic	AGAP1	1	5470032	C	A
intronic	AGAP1	1	5470197	G	C
intronic	AGAP1	1	5470336	T	C
intronic	AGAP1	1	5470349	T	C
intronic	AGAP1	1	5470366	G	C
intronic	AGAP1	1	5470437	G	A
intronic	AGAP1	1	5470452	C	T
intronic	AGAP1	1	5470453	G	T
intronic	AGAP1	1	5470484	A	G
intronic	AGAP1	1	5470665	C	T
intronic	AGAP1	1	5470713	G	A
intronic	AGAP1	1	5470766	G	A
intronic	AGAP1	1	5470791	T	C
intronic	AGAP1	1	5470935	C	T
intronic	AGAP1	1	5470966	G	T
intronic	AGAP1	1	5471092	G	A
intronic	AGAP1	1	5471179	C	T
intronic	AGAP1	1	5471318	C	T
intronic	AGAP1	1	5471352	C	G
intronic	AGAP1	1	5471499	G	A
intronic	AGAP1	1	5471655	C	T
intronic	AGAP1	1	5471732	T	C
intronic	AGAP1	1	5471805	C	T
intronic	AGAP1	1	5474370	T	C
intronic	AGAP1	1	5474584	T	G
intronic	AGAP1	1	5474810	T	C
intronic	AGAP1	1	5475204	G	T
intronic	AGAP1	1	5475713	A	G
intronic	AGAP1	1	5475717	T	C
intronic	AGAP1	1	5475760	T	A
intronic	AGAP1	1	5475765	A	T
intronic	AGAP1	1	5476205	G	C
intronic	AGAP1	1	5476492	C	T
intronic	AGAP1	1	5477130	G	A
intronic	AGAP1	1	5477161	G	C
intronic	AGAP1	1	5477362	A	C
intronic	AGAP1	1	5477448	C	T
intronic	AGAP1	1	5477449	G	A
intronic	AGAP1	1	5477545	A	G
intronic	AGAP1	1	5477856	T	C
intronic	AGAP1	1	5478059	C	T
intronic	AGAP1	1	5478162	C	T
intronic	AGAP1	1	5478323	T	G
intronic	AGAP1	1	5478433	T	C
intronic	AGAP1	1	5478560	G	A
intronic	AGAP1	1	5478603	T	G
intronic	AGAP1	1	5478615	T	C
intronic	AGAP1	1	5478749	T	C
intronic	AGAP1	1	5479029	T	C
intronic	AGAP1	1	5479182	G	A
intronic	AGAP1	1	5479296	A	T
intronic	AGAP1	1	5479297	C	A
intronic	AGAP1	1	5479328	G	A
intronic	AGAP1	1	5479442	C	A
intronic	AGAP1	1	5479590	G	A
intronic	AGAP1	1	5479679	A	G
intronic	AGAP1	1	5479744	A	G
intronic	AGAP1	1	5479853	C	A
intronic	AGAP1	1	5480102	T	C
intronic	AGAP1	1	5480238	C	T
intronic	AGAP1	1	5480375	T	C
intronic	AGAP1	1	5480389	A	G
intronic	AGAP1	1	5480595	T	C
intronic	AGAP1	1	5480614	T	C
intronic	AGAP1	1	5480615	G	A
intronic	AGAP1	1	5480667	A	G
intronic	AGAP1	1	5480681	C	T
intronic	AGAP1	1	5480689	C	T
intronic	AGAP1	1	5480821	G	C
intronic	AGAP1	1	5480849	A	C
intronic	AGAP1	1	5480952	T	A
intronic	AGAP1	1	5480977	T	C
intronic	AGAP1	1	5481073	C	T
intronic	AGAP1	1	5481136	C	T
intronic	AGAP1	1	5481141	T	C
intronic	AGAP1	1	5481184	A	G
intronic	AGAP1	1	5481322	G	A
intronic	AGAP1	1	5481846	G	A
intronic	AGAP1	1	5482079	G	C
intronic	AGAP1	1	5482363	A	C
intronic	AGAP1	1	5482560	C	T
intronic	AGAP1	1	5482601	G	A
intronic	AGAP1	1	5482602	G	T
intronic	AGAP1	1	5482610	G	A
intronic	AGAP1	1	5482646	A	C
intronic	AGAP1	1	5484969	T	C
intronic	AGAP1	1	5485060	G	A
intronic	AGAP1	1	5485182	C	T
intronic	AGAP1	1	5485263	A	G
intronic	AGAP1	1	5485269	G	C
intronic	AGAP1	1	5485373	C	T
intronic	AGAP1	1	5485452	G	A
intronic	AGAP1	1	5485564	C	G
intronic	AGAP1	1	5485724	T	G
intronic	AGAP1	1	5487198	C	T
intronic	AGAP1	1	5487329	T	C
intronic	AGAP1	1	5488061	T	C
intronic	AGAP1	1	5488129	T	G
intronic	AGAP1	1	5488289	C	T
intronic	AGAP1	1	5488426	T	C
intronic	AGAP1	1	5488882	G	A
intronic	AGAP1	1	5488910	A	G
intronic	AGAP1	1	5488938	C	G
intronic	AGAP1	1	5489150	T	G
intronic	AGAP1	1	5489274	T	C
intronic	AGAP1	1	5489310	G	A
intronic	AGAP1	1	5489940	T	C
intronic	AGAP1	1	5490060	T	C
intronic	AGAP1	1	5490065	G	A
intronic	AGAP1	1	5490189	T	C
intronic	AGAP1	1	5490315	T	C
intronic	AGAP1	1	5490423	C	A
intronic	AGAP1	1	5490569	G	A
intronic	AGAP1	1	5490606	G	A
intronic	AGAP1	1	5490711	T	C
intronic	AGAP1	1	5490739	G	A
intronic	AGAP1	1	5490754	G	A
intronic	AGAP1	1	5490795	G	A
intronic	AGAP1	1	5490829	G	A
intronic	AGAP1	1	5490889	G	A
intronic	AGAP1	1	5491046	T	C
intronic	AGAP1	1	5491549	G	A
intronic	AGAP1	1	5491671	C	T
intronic	AGAP1	1	5491839	C	T
intronic	AGAP1	1	5492121	C	T
intronic	AGAP1	1	5492162	G	C
intronic	AGAP1	1	5492421	C	T
intronic	AGAP1	1	5492517	A	G
intronic	AGAP1	1	5492620	G	A
intronic	AGAP1	1	5492899	G	A
intronic	AGAP1	1	5493238	G	A
intronic	AGAP1	1	5493329	T	C
intronic	AGAP1	1	5493532	T	C
intronic	AGAP1	1	5493581	C	T
intronic	AGAP1	1	5493619	C	T
intronic	AGAP1	1	5493626	C	T
intronic	AGAP1	1	5493700	A	G
intronic	AGAP1	1	5493703	G	C
intronic	AGAP1	1	5493848	C	T
intronic	AGAP1	1	5493934	C	T
intronic	AGAP1	1	5493944	T	C
intronic	AGAP1	1	5494047	C	T
intronic	AGAP1	1	5494204	C	T
intronic	AGAP1	1	5494405	G	A
intronic	AGAP1	1	5494556	C	T
intronic	AGAP1	1	5494795	C	T
intronic	AGAP1	1	5494922	A	C
intronic	AGAP1	1	5495166	G	A
intronic	AGAP1	1	5495302	C	T
intronic	AGAP1	1	5495399	G	A
intronic	AGAP1	1	5495404	A	G
intronic	AGAP1	1	5495524	C	T
intronic	AGAP1	1	5495627	T	C
intronic	AGAP1	1	5495657	C	G
intronic	AGAP1	1	5495699	C	T
intronic	AGAP1	1	5495975	A	G
intronic	AGAP1	1	5496019	C	T
intronic	AGAP1	1	5496142	C	T
intronic	AGAP1	1	5496176	G	T
intronic	AGAP1	1	5496199	C	T
intronic	AGAP1	1	5496207	C	T
intronic	AGAP1	1	5496212	G	A
intronic	AGAP1	1	5496236	T	C
intronic	AGAP1	1	5496250	G	C
intronic	AGAP1	1	5496272	T	C
intronic	AGAP1	1	5496285	C	A
intronic	AGAP1	1	5496363	A	G
intronic	AGAP1	1	5496386	G	A
intronic	AGAP1	1	5496400	C	T
intronic	AGAP1	1	5496491	T	C
intronic	AGAP1	1	5496500	C	T
intronic	AGAP1	1	5496503	A	G
intronic	AGAP1	1	5496537	G	A
intronic	AGAP1	1	5496542	T	C
intronic	AGAP1	1	5496604	A	G
intronic	AGAP1	1	5496745	C	T
intronic	AGAP1	1	5496840	G	A
intronic	AGAP1	1	5496865	G	A
intronic	AGAP1	1	5496866	C	T
intronic	AGAP1	1	5496943	C	T
intronic	AGAP1	1	5497000	G	C
intronic	AGAP1	1	5497069	A	G
intronic	AGAP1	1	5497192	G	T
intronic	AGAP1	1	5497240	C	T
intronic	AGAP1	1	5497293	A	G
intronic	AGAP1	1	5497357	T	A
intronic	AGAP1	1	5497422	C	A
intronic	AGAP1	1	5497452	A	G
intronic	AGAP1	1	5497484	G	A
intronic	AGAP1	1	5497528	C	T
intronic	AGAP1	1	5497534	C	T
intronic	AGAP1	1	5497548	C	A
intronic	AGAP1	1	5497554	T	C
intronic	AGAP1	1	5497641	C	T
intronic	AGAP1	1	5497692	T	C
intronic	AGAP1	1	5497913	C	T
intronic	AGAP1	1	5497932	A	G
intronic	AGAP1	1	5497940	C	T
intronic	AGAP1	1	5497956	G	C
intronic	AGAP1	1	5497987	C	T
intronic	AGAP1	1	5498078	T	C
intronic	AGAP1	1	5498246	G	A
intronic	AGAP1	1	5498278	C	T
intronic	AGAP1	1	5498279	G	A
intronic	AGAP1	1	5498283	A	C
intronic	AGAP1	1	5498371	A	C
intronic	AGAP1	1	5498379	T	C
intronic	AGAP1	1	5498393	G	C
intronic	AGAP1	1	5498463	G	T
intronic	AGAP1	1	5498660	T	C
intronic	AGAP1	1	5498736	C	T
intronic	AGAP1	1	5498779	C	T
intronic	AGAP1	1	5498856	T	C
intronic	AGAP1	1	5498951	C	G
intronic	AGAP1	1	5498966	C	T
intronic	AGAP1	1	5499043	C	T
intronic	AGAP1	1	5499044	G	A
intronic	AGAP1	1	5499150	A	G
intronic	AGAP1	1	5499203	A	G
intronic	AGAP1	1	5499250	G	C
intronic	AGAP1	1	5500156	G	T
intronic	AGAP1	1	5500747	C	T
intronic	AGAP1	1	5500986	T	C
intronic	AGAP1	1	5501205	C	A
intronic	AGAP1	1	5501206	C	G
intronic	AGAP1	1	5501208	G	A
intronic	AGAP1	1	5501221	C	T
intronic	AGAP1	1	5501341	C	A
intronic	AGAP1	1	5501402	C	T
intronic	AGAP1	1	5501554	A	G
intronic	AGAP1	1	5501555	C	T
intronic	AGAP1	1	5501997	A	C
intronic	AGAP1	1	5502481	T	C
intronic	AGAP1	1	5502576	C	T
intronic	AGAP1	1	5502924	C	T
intronic	AGAP1	1	5503030	T	C
intronic	AGAP1	1	5503190	A	G
intronic	AGAP1	1	5503356	C	T
intronic	AGAP1	1	5503406	C	G
intronic	AGAP1	1	5503615	C	T
intronic	AGAP1	1	5503827	G	A
intronic	AGAP1	1	5503865	T	C
intronic	AGAP1	1	5503866	G	A
intronic	AGAP1	1	5503906	G	A
intronic	AGAP1	1	5503909	C	G
intronic	AGAP1	1	5503910	G	A
intronic	AGAP1	1	5503921	C	T
intronic	AGAP1	1	5503942	C	T
intronic	AGAP1	1	5503973	C	T
intronic	AGAP1	1	5503981	G	C
intronic	AGAP1	1	5504011	C	T
intronic	AGAP1	1	5504534	G	A
intronic	AGAP1	1	5504538	A	G
intronic	AGAP1	1	5504617	G	A
intronic	AGAP1	1	5504950	T	G
intronic	AGAP1	1	5505039	G	A
intronic	AGAP1	1	5505047	T	C
intronic	AGAP1	1	5505088	C	T
intronic	AGAP1	1	5505310	G	C
intronic	AGAP1	1	5505324	T	C
intronic	AGAP1	1	5505643	C	G
intronic	AGAP1	1	5505833	T	C
intronic	AGAP1	1	5505846	C	T
intronic	AGAP1	1	5505860	G	C
intronic	AGAP1	1	5506012	T	C
intronic	AGAP1	1	5506117	C	T
intronic	AGAP1	1	5506157	G	T
intronic	AGAP1	1	5506175	T	C
intronic	AGAP1	1	5506277	T	C
intronic	AGAP1	1	5506292	A	G
intronic	AGAP1	1	5506317	T	C
intronic	AGAP1	1	5506330	T	C
intronic	AGAP1	1	5506343	C	T
intronic	AGAP1	1	5506413	C	G
intronic	AGAP1	1	5506444	C	T
intronic	AGAP1	1	5506466	T	C
intronic	AGAP1	1	5506552	G	A
intronic	AGAP1	1	5506573	G	A
intronic	AGAP1	1	5506691	G	A
intronic	AGAP1	1	5506695	C	T
intronic	AGAP1	1	5506701	C	T
intronic	AGAP1	1	5506711	C	T
intronic	AGAP1	1	5506749	T	C
intronic	AGAP1	1	5506783	G	A
intronic	AGAP1	1	5506877	A	C
intronic	AGAP1	1	5506925	C	T
intronic	AGAP1	1	5506970	G	A
intronic	AGAP1	1	5507117	G	A
intronic	AGAP1	1	5507150	C	T
intronic	AGAP1	1	5507278	G	T
intronic	AGAP1	1	5507298	T	C
intronic	AGAP1	1	5507376	C	A
intronic	AGAP1	1	5507470	C	T
intronic	AGAP1	1	5507530	G	A
intronic	AGAP1	1	5507550	C	T
intronic	AGAP1	1	5507639	C	A
intronic	AGAP1	1	5507648	C	T
intronic	AGAP1	1	5507668	A	G
intronic	AGAP1	1	5507706	G	A
intronic	AGAP1	1	5507707	G	A
intronic	AGAP1	1	5507720	T	C
intronic	AGAP1	1	5507907	A	G
intronic	AGAP1	1	5508066	T	C
intronic	AGAP1	1	5508224	G	A
intronic	AGAP1	1	5508225	G	C
intronic	AGAP1	1	5508293	C	T
intronic	AGAP1	1	5508351	A	G
intronic	AGAP1	1	5508423	T	C
intronic	AGAP1	1	5508525	A	G
intronic	AGAP1	1	5508573	G	A
intronic	AGAP1	1	5508607	C	T
intronic	AGAP1	1	5508626	C	T
intronic	AGAP1	1	5508648	T	C
intronic	AGAP1	1	5508653	C	T
intronic	AGAP1	1	5508660	G	A
intronic	AGAP1	1	5508691	C	A
intronic	AGAP1	1	5508700	G	A
intronic	AGAP1	1	5508707	G	A
intronic	AGAP1	1	5508894	A	G
intronic	AGAP1	1	5509118	C	T
intronic	AGAP1	1	5509150	G	A
intronic	AGAP1	1	5509226	G	A
intronic	AGAP1	1	5509337	C	T
intronic	AGAP1	1	5509665	C	T
intronic	AGAP1	1	5509784	A	G
intronic	AGAP1	1	5509792	A	T
intronic	AGAP1	1	5509953	T	C
intronic	AGAP1	1	5509975	T	C
intronic	AGAP1	1	5509991	A	G
intronic	AGAP1	1	5510000	T	C
intronic	AGAP1	1	5510011	C	T
intronic	AGAP1	1	5510591	A	G
intronic	AGAP1	1	5510631	T	C
intronic	AGAP1	1	5510680	G	A
intronic	AGAP1	1	5510814	G	A
intronic	AGAP1	1	5510954	G	A
intronic	AGAP1	1	5511075	C	A
intronic	AGAP1	1	5511159	G	A
intronic	AGAP1	1	5511212	C	A
intronic	AGAP1	1	5511234	A	G
intronic	AGAP1	1	5511240	G	A
intronic	AGAP1	1	5511395	A	G
intronic	AGAP1	1	5511697	G	A
intronic	AGAP1	1	5511877	G	T
intronic	AGAP1	1	5511988	G	A
intronic	AGAP1	1	5512036	G	A
intronic	AGAP1	1	5512897	C	T
intronic	AGAP1	1	5512910	A	G
intronic	AGAP1	1	5512914	A	T
intronic	AGAP1	1	5512927	T	G
intronic	AGAP1	1	5512950	C	T
intronic	AGAP1	1	5512962	T	C
intronic	AGAP1	1	5513103	A	G
intronic	AGAP1	1	5513178	G	T
intronic	AGAP1	1	5513310	C	T
intronic	AGAP1	1	5513366	C	T
intronic	AGAP1	1	5513367	A	G
intronic	AGAP1	1	5513372	G	A
intronic	AGAP1	1	5513705	G	A
intronic	AGAP1	1	5513801	C	T
intronic	AGAP1	1	5513862	G	A
intronic	AGAP1	1	5513872	T	C
intronic	AGAP1	1	5513996	T	C
intronic	AGAP1	1	5514031	C	T
intronic	AGAP1	1	5514105	G	T
intronic	AGAP1	1	5514184	G	A
intronic	AGAP1	1	5514461	G	A
intronic	AGAP1	1	5514503	G	A
intronic	AGAP1	1	5514654	C	T
intronic	AGAP1	1	5514733	C	A
intronic	AGAP1	1	5514760	G	A
intronic	AGAP1	1	5514845	C	T
intronic	AGAP1	1	5514850	G	A
intronic	AGAP1	1	5514930	G	A
intronic	AGAP1	1	5514961	A	G
intronic	AGAP1	1	5514976	A	G
intronic	AGAP1	1	5514995	G	T
intronic	AGAP1	1	5515042	C	T
intronic	AGAP1	1	5515058	T	C
intronic	AGAP1	1	5515136	A	C
intronic	AGAP1	1	5515264	T	G
intronic	AGAP1	1	5515271	C	T
intronic	AGAP1	1	5515275	A	G
intronic	AGAP1	1	5515285	T	C
intronic	AGAP1	1	5515296	C	T
intronic	AGAP1	1	5515355	G	A
intronic	AGAP1	1	5515366	T	G
intronic	AGAP1	1	5515982	C	T
intronic	AGAP1	1	5516147	G	A
intronic	AGAP1	1	5516156	T	C
intronic	AGAP1	1	5516161	G	T
intronic	AGAP1	1	5516194	G	A
intronic	AGAP1	1	5516344	T	C
intronic	AGAP1	1	5516367	C	T
intronic	AGAP1	1	5516403	G	A
intronic	AGAP1	1	5516410	T	C
intronic	AGAP1	1	5516551	G	C
intronic	AGAP1	1	5516835	G	A
intronic	AGAP1	1	5516844	C	T
intronic	AGAP1	1	5516919	T	C
intronic	AGAP1	1	5516988	G	A
intronic	AGAP1	1	5516991	C	T
intronic	AGAP1	1	5517049	C	G
intronic	AGAP1	1	5517078	G	T
intronic	AGAP1	1	5517651	C	G
intronic	AGAP1	1	5517661	G	A
intronic	AGAP1	1	5517666	C	T
intronic	AGAP1	1	5517755	C	T
intronic	AGAP1	1	5517761	T	C
intronic	AGAP1	1	5517812	G	C
intronic	AGAP1	1	5517825	G	A
intronic	AGAP1	1	5517849	A	G
intronic	AGAP1	1	5517860	C	T
intronic	AGAP1	1	5517876	G	A
intronic	AGAP1	1	5517885	A	G
intronic	AGAP1	1	5518042	C	T
intronic	AGAP1	1	5518056	G	A
intronic	AGAP1	1	5518058	C	T
intronic	AGAP1	1	5518059	A	G
intronic	AGAP1	1	5518109	G	C
intronic	AGAP1	1	5518229	T	G
intronic	AGAP1	1	5518263	C	T
intronic	AGAP1	1	5518268	C	T
intronic	AGAP1	1	5518328	T	C
intronic	AGAP1	1	5518373	C	G
intronic	AGAP1	1	5518773	G	A
intronic	AGAP1	1	5518797	T	C
intronic	AGAP1	1	5518936	T	C
intronic	AGAP1	1	5519013	G	T
intronic	AGAP1	1	5519056	A	G
intronic	AGAP1	1	5519072	T	C
intronic	AGAP1	1	5519093	G	A
intronic	AGAP1	1	5519196	G	A
intronic	AGAP1	1	5519213	T	C
intronic	AGAP1	1	5519252	A	G
intronic	AGAP1	1	5519279	T	C
intronic	AGAP1	1	5519359	A	G
intronic	AGAP1	1	5519416	C	T
intronic	AGAP1	1	5519427	T	C
intronic	AGAP1	1	5519626	C	T
intronic	AGAP1	1	5519642	A	C
intronic	AGAP1	1	5519643	G	A
intronic	AGAP1	1	5519667	G	A
intronic	AGAP1	1	5519841	C	T
intronic	AGAP1	1	5519885	T	C
intergenic	DMRTB1(dist=30769),GLIS1(dist=9227)	1	28020998	A	G
intergenic	DMRTB1(dist=30777),GLIS1(dist=9219)	1	28021006	A	G
intergenic	DMRTB1(dist=30807),GLIS1(dist=9189)	1	28021036	C	A
intergenic	DMRTB1(dist=30937),GLIS1(dist=9059)	1	28021166	G	A
intergenic	DMRTB1(dist=30985),GLIS1(dist=9011)	1	28021214	A	G
intergenic	DMRTB1(dist=30988),GLIS1(dist=9008)	1	28021217	G	A
intergenic	DMRTB1(dist=31071),GLIS1(dist=8925)	1	28021300	A	G
intergenic	DMRTB1(dist=31117),GLIS1(dist=8879)	1	28021346	G	A
intergenic	DMRTB1(dist=31122),GLIS1(dist=8874)	1	28021351	A	G
intergenic	DMRTB1(dist=31200),GLIS1(dist=8796)	1	28021429	C	T
intergenic	DMRTB1(dist=31303),GLIS1(dist=8693)	1	28021532	G	A
intergenic	DMRTB1(dist=31314),GLIS1(dist=8682)	1	28021543	T	A
intergenic	DMRTB1(dist=31350),GLIS1(dist=8646)	1	28021579	G	A
intergenic	DMRTB1(dist=31601),GLIS1(dist=8395)	1	28021830	A	C
intergenic	DMRTB1(dist=31678),GLIS1(dist=8318)	1	28021907	C	T
intergenic	DMRTB1(dist=31701),GLIS1(dist=8295)	1	28021930	C	T
intergenic	DMRTB1(dist=32587),GLIS1(dist=7409)	1	28022816	G	A
intergenic	DMRTB1(dist=32684),GLIS1(dist=7312)	1	28022913	A	G
intergenic	DMRTB1(dist=32882),GLIS1(dist=7114)	1	28023111	C	T
intergenic	DMRTB1(dist=32903),GLIS1(dist=7093)	1	28023132	C	T
intergenic	DMRTB1(dist=32922),GLIS1(dist=7074)	1	28023151	C	T
intergenic	DMRTB1(dist=33298),GLIS1(dist=6698)	1	28023527	A	G
intergenic	DMRTB1(dist=33427),GLIS1(dist=6569)	1	28023656	G	A
intergenic	DMRTB1(dist=33583),GLIS1(dist=6413)	1	28023812	A	G
intergenic	DMRTB1(dist=33727),GLIS1(dist=6269)	1	28023956	G	A
intergenic	DMRTB1(dist=33747),GLIS1(dist=6249)	1	28023976	A	G
intergenic	DMRTB1(dist=34149),GLIS1(dist=5847)	1	28024378	G	A
intergenic	DMRTB1(dist=34291),GLIS1(dist=5705)	1	28024520	G	A
intergenic	DMRTB1(dist=34517),GLIS1(dist=5479)	1	28024746	C	T
intergenic	DMRTB1(dist=34686),GLIS1(dist=5310)	1	28024915	A	G
intergenic	DMRTB1(dist=35284),GLIS1(dist=4712)	1	28025513	A	G
intergenic	DMRTB1(dist=35454),GLIS1(dist=4542)	1	28025683	C	T
intergenic	DMRTB1(dist=35490),GLIS1(dist=4506)	1	28025719	G	A
intergenic	DMRTB1(dist=35961),GLIS1(dist=4035)	1	28026190	A	T
intergenic	DMRTB1(dist=36256),GLIS1(dist=3740)	1	28026485	G	A
intergenic	DMRTB1(dist=36653),GLIS1(dist=3343)	1	28026882	G	A
intergenic	DMRTB1(dist=36740),GLIS1(dist=3256)	1	28026969	C	T
intergenic	DMRTB1(dist=36829),GLIS1(dist=3167)	1	28027058	T	C
intergenic	DMRTB1(dist=36972),GLIS1(dist=3024)	1	28027201	C	T
downstream	GLIS1	1	28029537	T	C
downstream	GLIS1	1	28030104	A	G
UTR3	GLIS1(rna-XM_027970436.2:c.*206C>T)	1	28030361	G	A
intronic	GLIS1	1	28031889	C	T
intronic	GLIS1	1	28032042	C	T
intronic	GLIS1	1	28032173	A	G
intronic	GLIS1	1	28032330	C	T
exonic	GLIS1	1	28032401	C	T
intronic	GLIS1	1	28032635	C	T
intronic	GLIS1	1	28032636	A	G
intronic	GLIS1	1	28032710	G	A
intronic	GLIS1	1	28032769	C	T
intronic	GLIS1	1	28033192	G	A
intronic	GLIS1	1	28033527	G	A
intronic	GLIS1	1	28033625	T	C
intronic	GLIS1	1	28033810	C	G
intronic	GLIS1	1	28035507	T	C
intronic	GLIS1	1	28035617	C	T
intronic	GLIS1	1	28035854	T	C
intronic	GLIS1	1	28035864	A	G
intronic	GLIS1	1	28035870	A	C
intronic	GLIS1	1	28036032	G	T
intronic	GLIS1	1	28036111	T	C
intronic	GLIS1	1	28036143	T	G
intronic	GLIS1	1	28036180	T	C
intronic	GLIS1	1	28036409	C	T
intronic	GLIS1	1	28036481	C	T
intronic	GLIS1	1	28036540	C	T
intronic	GLIS1	1	28036575	A	G
intronic	GLIS1	1	28036711	T	C
intronic	GLIS1	1	28036797	C	T
intronic	GLIS1	1	28037222	T	C
intronic	GLIS1	1	28037539	G	A
intronic	GLIS1	1	28037602	C	G
intronic	GLIS1	1	28037633	A	G
intronic	GLIS1	1	28037794	A	G
exonic	GLIS1	1	28037898	T	C
intronic	GLIS1	1	28038179	T	C
intronic	GLIS1	1	28038205	C	G
intronic	GLIS1	1	28038210	T	G
intronic	GLIS1	1	28038596	T	C
intronic	GLIS1	1	28038703	T	C
intronic	GLIS1	1	28038770	T	G
intronic	GLIS1	1	28038815	T	C
intronic	GLIS1	1	28038972	C	A
intronic	GLIS1	1	28039005	C	T
intronic	GLIS1	1	28039086	G	A
intronic	GLIS1	1	28039177	G	A
intronic	GLIS1	1	28039354	C	T
intronic	GLIS1	1	28039377	T	C
intronic	GLIS1	1	28039449	A	G
intronic	GLIS1	1	28039534	C	T
intronic	GLIS1	1	28039617	C	T
intronic	GLIS1	1	28040278	A	C
intronic	GLIS1	1	28040304	G	A
intronic	GLIS1	1	28040634	C	A
intronic	GLIS1	1	28040806	T	C
intronic	GLIS1	1	28041315	T	A
intronic	GLIS1	1	28041580	T	C
intronic	GLIS1	1	28041612	A	G
intronic	GLIS1	1	28042396	G	A
intronic	GLIS1	1	28043280	A	G
intronic	GLIS1	1	28047346	C	T
intronic	GLIS1	1	28047590	C	T
intronic	GLIS1	1	28048048	G	A
intronic	GLIS1	1	28048744	C	T
intronic	GLIS1	1	28049025	T	C
intronic	GLIS1	1	28049136	T	C
intronic	GLIS1	1	28049309	G	A
intronic	GLIS1	1	28050525	C	T
intronic	GLIS1	1	28051056	C	T
intronic	GLIS1	1	28052048	A	C
intronic	GLIS1	1	28052049	G	C
intronic	GLIS1	1	28052348	G	A
intronic	GLIS1	1	28058119	C	T
intronic	GLIS1	1	28080278	A	G
intronic	GLIS1	1	28090235	G	A
intronic	GLIS1	1	28097651	A	G
intronic	GLIS1	1	28105292	T	C
intronic	GLIS1	1	28129457	A	G
intergenic	SPAG17(dist=98691),TBX15(dist=665881)	1	95760104	G	T
intergenic	SPAG17(dist=98956),TBX15(dist=665616)	1	95760369	C	G
intergenic	SPAG17(dist=98983),TBX15(dist=665589)	1	95760396	C	A
intergenic	SPAG17(dist=98984),TBX15(dist=665588)	1	95760397	G	A
intergenic	SPAG17(dist=99157),TBX15(dist=665415)	1	95760570	C	T
intergenic	SPAG17(dist=99221),TBX15(dist=665351)	1	95760634	A	G
intergenic	SPAG17(dist=99414),TBX15(dist=665158)	1	95760827	C	T
intergenic	SPAG17(dist=99430),TBX15(dist=665142)	1	95760843	C	T
intergenic	SPAG17(dist=99473),TBX15(dist=665099)	1	95760886	C	T
intergenic	SPAG17(dist=99563),TBX15(dist=665009)	1	95760976	A	G
intergenic	SPAG17(dist=99570),TBX15(dist=665002)	1	95760983	T	C
intergenic	SPAG17(dist=99582),TBX15(dist=664990)	1	95760995	T	C
intergenic	SPAG17(dist=99589),TBX15(dist=664983)	1	95761002	G	T
intergenic	SPAG17(dist=99600),TBX15(dist=664972)	1	95761013	T	A
intergenic	SPAG17(dist=99609),TBX15(dist=664963)	1	95761022	A	G
intergenic	SPAG17(dist=99662),TBX15(dist=664910)	1	95761075	T	C
intergenic	SPAG17(dist=99683),TBX15(dist=664889)	1	95761096	G	A
intergenic	SPAG17(dist=99691),TBX15(dist=664881)	1	95761104	T	C
intergenic	SPAG17(dist=99718),TBX15(dist=664854)	1	95761131	C	T
intergenic	SPAG17(dist=99724),TBX15(dist=664848)	1	95761137	G	A
intergenic	SPAG17(dist=99801),TBX15(dist=664771)	1	95761214	G	C
intergenic	SPAG17(dist=99868),TBX15(dist=664704)	1	95761281	G	A
intergenic	SPAG17(dist=99931),TBX15(dist=664641)	1	95761344	G	A
intergenic	SPAG17(dist=100117),TBX15(dist=664455)	1	95761530	C	T
intergenic	SPAG17(dist=100299),TBX15(dist=664273)	1	95761712	G	A
intergenic	SPAG17(dist=100641),TBX15(dist=663931)	1	95762054	T	C
intergenic	SPAG17(dist=100886),TBX15(dist=663686)	1	95762299	C	G
intergenic	SPAG17(dist=100952),TBX15(dist=663620)	1	95762365	C	T
intergenic	SPAG17(dist=101223),TBX15(dist=663349)	1	95762636	A	T
intergenic	SPAG17(dist=101385),TBX15(dist=663187)	1	95762798	C	T
intergenic	SPAG17(dist=101397),TBX15(dist=663175)	1	95762810	T	C
intergenic	SPAG17(dist=101655),TBX15(dist=662917)	1	95763068	G	A
intergenic	SPAG17(dist=101899),TBX15(dist=662673)	1	95763312	C	T
intergenic	SPAG17(dist=102158),TBX15(dist=662414)	1	95763571	T	C
intergenic	SPAG17(dist=102202),TBX15(dist=662370)	1	95763615	T	G
intergenic	SPAG17(dist=102386),TBX15(dist=662186)	1	95763799	A	G
intergenic	SPAG17(dist=102493),TBX15(dist=662079)	1	95763906	C	T
intergenic	SPAG17(dist=102612),TBX15(dist=661960)	1	95764025	A	C
intergenic	SPAG17(dist=102629),TBX15(dist=661943)	1	95764042	C	T
intergenic	SPAG17(dist=102847),TBX15(dist=661725)	1	95764260	C	G
intergenic	SPAG17(dist=103314),TBX15(dist=661258)	1	95764727	T	C
intergenic	SPAG17(dist=103394),TBX15(dist=661178)	1	95764807	G	A
intergenic	SPAG17(dist=103710),TBX15(dist=660862)	1	95765123	T	C
intergenic	SPAG17(dist=103822),TBX15(dist=660750)	1	95765235	T	G
intergenic	SPAG17(dist=103866),TBX15(dist=660706)	1	95765279	A	G
intergenic	SPAG17(dist=103994),TBX15(dist=660578)	1	95765407	G	A
intergenic	SPAG17(dist=104034),TBX15(dist=660538)	1	95765447	T	C
intergenic	SPAG17(dist=104068),TBX15(dist=660504)	1	95765481	G	A
intergenic	SPAG17(dist=104325),TBX15(dist=660247)	1	95765738	C	T
intergenic	SPAG17(dist=104704),TBX15(dist=659868)	1	95766117	A	G
intergenic	SPAG17(dist=104789),TBX15(dist=659783)	1	95766202	G	T
intergenic	SPAG17(dist=104821),TBX15(dist=659751)	1	95766234	A	T
intergenic	SPAG17(dist=104954),TBX15(dist=659618)	1	95766367	C	G
intergenic	SPAG17(dist=104961),TBX15(dist=659611)	1	95766374	T	C
intergenic	SPAG17(dist=104982),TBX15(dist=659590)	1	95766395	C	T
intergenic	SPAG17(dist=105033),TBX15(dist=659539)	1	95766446	C	T
intergenic	SPAG17(dist=105429),TBX15(dist=659143)	1	95766842	T	C
intergenic	SPAG17(dist=105651),TBX15(dist=658921)	1	95767064	T	C
intergenic	SPAG17(dist=105819),TBX15(dist=658753)	1	95767232	G	A
intergenic	SPAG17(dist=105840),TBX15(dist=658732)	1	95767253	G	A
intergenic	SPAG17(dist=105841),TBX15(dist=658731)	1	95767254	G	A
intergenic	SPAG17(dist=105956),TBX15(dist=658616)	1	95767369	G	A
intergenic	SPAG17(dist=106113),TBX15(dist=658459)	1	95767526	C	T
intergenic	SPAG17(dist=106376),TBX15(dist=658196)	1	95767789	T	C
intergenic	SPAG17(dist=106580),TBX15(dist=657992)	1	95767993	C	T
intergenic	SPAG17(dist=106585),TBX15(dist=657987)	1	95767998	G	A
intergenic	SPAG17(dist=106597),TBX15(dist=657975)	1	95768010	T	C
intergenic	SPAG17(dist=106842),TBX15(dist=657730)	1	95768255	G	T
intergenic	SPAG17(dist=107005),TBX15(dist=657567)	1	95768418	A	C
intergenic	SPAG17(dist=107093),TBX15(dist=657479)	1	95768506	T	C
intergenic	SPAG17(dist=107428),TBX15(dist=657144)	1	95768841	T	G
intergenic	SPAG17(dist=107440),TBX15(dist=657132)	1	95768853	A	G
intergenic	SPAG17(dist=107553),TBX15(dist=657019)	1	95768966	C	T
intergenic	SPAG17(dist=107567),TBX15(dist=657005)	1	95768980	A	T
intergenic	SPAG17(dist=107762),TBX15(dist=656810)	1	95769175	T	A
intergenic	SPAG17(dist=108035),TBX15(dist=656537)	1	95769448	G	A
intergenic	SPAG17(dist=108074),TBX15(dist=656498)	1	95769487	C	G
intergenic	SPAG17(dist=108206),TBX15(dist=656366)	1	95769619	G	A
intergenic	SPAG17(dist=108434),TBX15(dist=656138)	1	95769847	A	C
intergenic	SPAG17(dist=108671),TBX15(dist=655901)	1	95770084	G	A
intergenic	SPAG17(dist=108845),TBX15(dist=655727)	1	95770258	C	T
intergenic	SPAG17(dist=108876),TBX15(dist=655696)	1	95770289	C	A
intergenic	SPAG17(dist=109122),TBX15(dist=655450)	1	95770535	G	A
intergenic	SPAG17(dist=109179),TBX15(dist=655393)	1	95770592	T	C
intergenic	SPAG17(dist=109228),TBX15(dist=655344)	1	95770641	C	T
intergenic	SPAG17(dist=109673),TBX15(dist=654899)	1	95771086	C	T
intergenic	SPAG17(dist=109706),TBX15(dist=654866)	1	95771119	G	A
intergenic	SPAG17(dist=109727),TBX15(dist=654845)	1	95771140	T	G
intergenic	SPAG17(dist=109859),TBX15(dist=654713)	1	95771272	T	C
intergenic	SPAG17(dist=109969),TBX15(dist=654603)	1	95771382	C	T
intergenic	SPAG17(dist=110252),TBX15(dist=654320)	1	95771665	C	G
intergenic	SPAG17(dist=110313),TBX15(dist=654259)	1	95771726	T	C
intergenic	SPAG17(dist=110497),TBX15(dist=654075)	1	95771910	A	G
intergenic	SPAG17(dist=110570),TBX15(dist=654002)	1	95771983	T	C
intergenic	SPAG17(dist=110623),TBX15(dist=653949)	1	95772036	A	G
intergenic	SPAG17(dist=110657),TBX15(dist=653915)	1	95772070	A	C
intergenic	SPAG17(dist=110923),TBX15(dist=653649)	1	95772336	C	T
intergenic	SPAG17(dist=110939),TBX15(dist=653633)	1	95772352	G	A
intergenic	SPAG17(dist=110952),TBX15(dist=653620)	1	95772365	T	C
intergenic	SPAG17(dist=111438),TBX15(dist=653134)	1	95772851	A	C
intergenic	SPAG17(dist=111611),TBX15(dist=652961)	1	95773024	A	T
intergenic	SPAG17(dist=111659),TBX15(dist=652913)	1	95773072	A	C
intergenic	SPAG17(dist=111736),TBX15(dist=652836)	1	95773149	A	C
intergenic	SPAG17(dist=111756),TBX15(dist=652816)	1	95773169	C	T
intergenic	SPAG17(dist=111833),TBX15(dist=652739)	1	95773246	T	C
intergenic	SPAG17(dist=111923),TBX15(dist=652649)	1	95773336	T	A
intergenic	SPAG17(dist=112037),TBX15(dist=652535)	1	95773450	C	A
intergenic	SPAG17(dist=112062),TBX15(dist=652510)	1	95773475	T	C
intergenic	SPAG17(dist=112140),TBX15(dist=652432)	1	95773553	A	G
intergenic	SPAG17(dist=112149),TBX15(dist=652423)	1	95773562	A	C
intergenic	SPAG17(dist=112178),TBX15(dist=652394)	1	95773591	A	G
intergenic	SPAG17(dist=112185),TBX15(dist=652387)	1	95773598	T	C
intergenic	SPAG17(dist=112226),TBX15(dist=652346)	1	95773639	T	A
intergenic	SPAG17(dist=112359),TBX15(dist=652213)	1	95773772	T	A
intergenic	SPAG17(dist=112376),TBX15(dist=652196)	1	95773789	T	C
intergenic	SPAG17(dist=112399),TBX15(dist=652173)	1	95773812	A	G
intergenic	SPAG17(dist=112533),TBX15(dist=652039)	1	95773946	A	G
intergenic	SPAG17(dist=112703),TBX15(dist=651869)	1	95774116	A	G
intergenic	SPAG17(dist=112779),TBX15(dist=651793)	1	95774192	C	T
intergenic	SPAG17(dist=112835),TBX15(dist=651737)	1	95774248	T	C
intergenic	SPAG17(dist=112860),TBX15(dist=651712)	1	95774273	A	G
intergenic	SPAG17(dist=113476),TBX15(dist=651096)	1	95774889	C	T
intergenic	SPAG17(dist=113487),TBX15(dist=651085)	1	95774900	C	T
intergenic	SPAG17(dist=113521),TBX15(dist=651051)	1	95774934	T	C
intergenic	SPAG17(dist=113612),TBX15(dist=650960)	1	95775025	A	C
intergenic	SPAG17(dist=113631),TBX15(dist=650941)	1	95775044	A	G
intergenic	SPAG17(dist=113676),TBX15(dist=650896)	1	95775089	C	T
intergenic	SPAG17(dist=113687),TBX15(dist=650885)	1	95775100	T	A
intergenic	SPAG17(dist=113688),TBX15(dist=650884)	1	95775101	T	A
intergenic	SPAG17(dist=113716),TBX15(dist=650856)	1	95775129	G	T
intergenic	SPAG17(dist=113743),TBX15(dist=650829)	1	95775156	C	T
intergenic	SPAG17(dist=113805),TBX15(dist=650767)	1	95775218	C	T
intergenic	SPAG17(dist=113832),TBX15(dist=650740)	1	95775245	G	C
intergenic	SPAG17(dist=113938),TBX15(dist=650634)	1	95775351	C	G
intergenic	SPAG17(dist=114068),TBX15(dist=650504)	1	95775481	T	C
intergenic	SPAG17(dist=114091),TBX15(dist=650481)	1	95775504	T	C
intergenic	SPAG17(dist=114123),TBX15(dist=650449)	1	95775536	G	A
intergenic	SPAG17(dist=114151),TBX15(dist=650421)	1	95775564	C	T
intergenic	SPAG17(dist=114189),TBX15(dist=650383)	1	95775602	C	T
intergenic	SPAG17(dist=114390),TBX15(dist=650182)	1	95775803	A	G
intergenic	SPAG17(dist=114434),TBX15(dist=650138)	1	95775847	G	A
intergenic	SPAG17(dist=114511),TBX15(dist=650061)	1	95775924	C	T
intergenic	SPAG17(dist=114647),TBX15(dist=649925)	1	95776060	A	G
intergenic	SPAG17(dist=114694),TBX15(dist=649878)	1	95776107	G	A
intergenic	SPAG17(dist=115157),TBX15(dist=649415)	1	95776570	T	C
intergenic	SPAG17(dist=115167),TBX15(dist=649405)	1	95776580	G	A
intergenic	SPAG17(dist=115172),TBX15(dist=649400)	1	95776585	C	T
intergenic	SPAG17(dist=115865),TBX15(dist=648707)	1	95777278	G	A
intergenic	SPAG17(dist=115872),TBX15(dist=648700)	1	95777285	A	G
intergenic	SPAG17(dist=115965),TBX15(dist=648607)	1	95777378	C	T
intergenic	SPAG17(dist=116011),TBX15(dist=648561)	1	95777424	G	A
intergenic	SPAG17(dist=116015),TBX15(dist=648557)	1	95777428	C	T
intergenic	SPAG17(dist=116071),TBX15(dist=648501)	1	95777484	A	G
intergenic	SPAG17(dist=116267),TBX15(dist=648305)	1	95777680	G	A
intergenic	SPAG17(dist=116285),TBX15(dist=648287)	1	95777698	T	C
intergenic	SPAG17(dist=116358),TBX15(dist=648214)	1	95777771	G	A
intergenic	SPAG17(dist=116362),TBX15(dist=648210)	1	95777775	T	G
intergenic	SPAG17(dist=116403),TBX15(dist=648169)	1	95777816	T	C
intergenic	SPAG17(dist=116519),TBX15(dist=648053)	1	95777932	C	A
intergenic	SPAG17(dist=116616),TBX15(dist=647956)	1	95778029	A	G
intergenic	SPAG17(dist=116677),TBX15(dist=647895)	1	95778090	G	A
intergenic	SPAG17(dist=116697),TBX15(dist=647875)	1	95778110	A	C
intergenic	SPAG17(dist=116754),TBX15(dist=647818)	1	95778167	G	A
intergenic	SPAG17(dist=116808),TBX15(dist=647764)	1	95778221	T	C
intergenic	SPAG17(dist=117309),TBX15(dist=647263)	1	95778722	T	C
intergenic	SPAG17(dist=117399),TBX15(dist=647173)	1	95778812	C	T
intergenic	SPAG17(dist=117509),TBX15(dist=647063)	1	95778922	A	G
intergenic	SPAG17(dist=117533),TBX15(dist=647039)	1	95778946	C	T
intergenic	SPAG17(dist=117774),TBX15(dist=646798)	1	95779187	C	A
intergenic	SPAG17(dist=117938),TBX15(dist=646634)	1	95779351	G	T
intergenic	SPAG17(dist=118092),TBX15(dist=646480)	1	95779505	A	G
intergenic	SPAG17(dist=118112),TBX15(dist=646460)	1	95779525	G	A
intergenic	SPAG17(dist=118273),TBX15(dist=646299)	1	95779686	C	A
intergenic	SPAG17(dist=118401),TBX15(dist=646171)	1	95779814	C	T
intergenic	SPAG17(dist=118795),TBX15(dist=645777)	1	95780208	T	C
intergenic	SPAG17(dist=119318),TBX15(dist=645254)	1	95780731	A	G
intergenic	SPAG17(dist=119834),TBX15(dist=644738)	1	95781247	T	G
intergenic	SPAG17(dist=119858),TBX15(dist=644714)	1	95781271	C	T
intergenic	SPAG17(dist=119892),TBX15(dist=644680)	1	95781305	A	T
intergenic	SPAG17(dist=120064),TBX15(dist=644508)	1	95781477	G	A
intergenic	SPAG17(dist=120137),TBX15(dist=644435)	1	95781550	T	A
intergenic	SPAG17(dist=120170),TBX15(dist=644402)	1	95781583	A	G
intergenic	SPAG17(dist=120321),TBX15(dist=644251)	1	95781734	C	T
intergenic	SPAG17(dist=120365),TBX15(dist=644207)	1	95781778	T	C
intergenic	SPAG17(dist=120378),TBX15(dist=644194)	1	95781791	T	A
intergenic	SPAG17(dist=120402),TBX15(dist=644170)	1	95781815	G	A
intergenic	SPAG17(dist=120520),TBX15(dist=644052)	1	95781933	T	C
intergenic	SPAG17(dist=120528),TBX15(dist=644044)	1	95781941	A	T
intergenic	SPAG17(dist=120593),TBX15(dist=643979)	1	95782006	G	A
intergenic	SPAG17(dist=120605),TBX15(dist=643967)	1	95782018	C	T
intergenic	SPAG17(dist=120703),TBX15(dist=643869)	1	95782116	G	C
intergenic	SPAG17(dist=120732),TBX15(dist=643840)	1	95782145	T	C
intergenic	SPAG17(dist=120744),TBX15(dist=643828)	1	95782157	G	T
intergenic	SPAG17(dist=120875),TBX15(dist=643697)	1	95782288	A	G
intergenic	SPAG17(dist=120966),TBX15(dist=643606)	1	95782379	A	G
intergenic	SPAG17(dist=121001),TBX15(dist=643571)	1	95782414	G	A
intergenic	SPAG17(dist=121279),TBX15(dist=643293)	1	95782692	T	C
intergenic	SPAG17(dist=121282),TBX15(dist=643290)	1	95782695	T	C
intergenic	SPAG17(dist=121661),TBX15(dist=642911)	1	95783074	G	A
intergenic	SPAG17(dist=121666),TBX15(dist=642906)	1	95783079	G	A
intergenic	SPAG17(dist=121679),TBX15(dist=642893)	1	95783092	A	G
intergenic	SPAG17(dist=121694),TBX15(dist=642878)	1	95783107	A	C
intergenic	SPAG17(dist=121711),TBX15(dist=642861)	1	95783124	A	G
intergenic	SPAG17(dist=121747),TBX15(dist=642825)	1	95783160	G	A
intergenic	SPAG17(dist=121755),TBX15(dist=642817)	1	95783168	G	A
intergenic	SPAG17(dist=121814),TBX15(dist=642758)	1	95783227	A	G
intergenic	SPAG17(dist=121957),TBX15(dist=642615)	1	95783370	A	G
intergenic	SPAG17(dist=122003),TBX15(dist=642569)	1	95783416	A	G
intergenic	SPAG17(dist=122131),TBX15(dist=642441)	1	95783544	G	T
intergenic	SPAG17(dist=122194),TBX15(dist=642378)	1	95783607	G	A
intergenic	SPAG17(dist=122219),TBX15(dist=642353)	1	95783632	T	G
intergenic	SPAG17(dist=122308),TBX15(dist=642264)	1	95783721	C	T
intergenic	SPAG17(dist=122318),TBX15(dist=642254)	1	95783731	T	C
intergenic	SPAG17(dist=122378),TBX15(dist=642194)	1	95783791	C	T
intergenic	SPAG17(dist=122413),TBX15(dist=642159)	1	95783826	T	C
intergenic	SPAG17(dist=122503),TBX15(dist=642069)	1	95783916	T	C
intergenic	SPAG17(dist=122513),TBX15(dist=642059)	1	95783926	T	C
intergenic	SPAG17(dist=122575),TBX15(dist=641997)	1	95783988	A	G
intergenic	SPAG17(dist=122677),TBX15(dist=641895)	1	95784090	G	T
intergenic	SPAG17(dist=122766),TBX15(dist=641806)	1	95784179	G	T
intergenic	SPAG17(dist=122773),TBX15(dist=641799)	1	95784186	T	C
intergenic	SPAG17(dist=123069),TBX15(dist=641503)	1	95784482	G	A
intergenic	SPAG17(dist=123274),TBX15(dist=641298)	1	95784687	G	A
intergenic	SPAG17(dist=123923),TBX15(dist=640649)	1	95785336	T	C
intergenic	SPAG17(dist=124001),TBX15(dist=640571)	1	95785414	C	T
intergenic	SPAG17(dist=124726),TBX15(dist=639846)	1	95786139	G	A
intergenic	SPAG17(dist=124977),TBX15(dist=639595)	1	95786390	C	T
intergenic	SPAG17(dist=125232),TBX15(dist=639340)	1	95786645	G	A
intergenic	SPAG17(dist=125589),TBX15(dist=638983)	1	95787002	C	T
intergenic	SPAG17(dist=126131),TBX15(dist=638441)	1	95787544	A	G
intergenic	SPAG17(dist=126281),TBX15(dist=638291)	1	95787694	A	G
intergenic	SPAG17(dist=126518),TBX15(dist=638054)	1	95787931	T	C
intergenic	SPAG17(dist=126981),TBX15(dist=637591)	1	95788394	T	G
intergenic	SPAG17(dist=127406),TBX15(dist=637166)	1	95788819	C	A
intergenic	SPAG17(dist=127615),TBX15(dist=636957)	1	95789028	C	T
intergenic	SPAG17(dist=127795),TBX15(dist=636777)	1	95789208	C	T
intergenic	SPAG17(dist=128007),TBX15(dist=636565)	1	95789420	G	A
intergenic	SPAG17(dist=128110),TBX15(dist=636462)	1	95789523	G	A
intergenic	SPAG17(dist=128215),TBX15(dist=636357)	1	95789628	A	G
intergenic	SPAG17(dist=128242),TBX15(dist=636330)	1	95789655	C	T
intergenic	SPAG17(dist=128397),TBX15(dist=636175)	1	95789810	C	T
intergenic	SPAG17(dist=128398),TBX15(dist=636174)	1	95789811	A	C
intergenic	SPAG17(dist=128673),TBX15(dist=635899)	1	95790086	T	C
intergenic	SPAG17(dist=129188),TBX15(dist=635384)	1	95790601	A	T
intergenic	SPAG17(dist=129220),TBX15(dist=635352)	1	95790633	G	A
intergenic	SPAG17(dist=129437),TBX15(dist=635135)	1	95790850	A	G
intergenic	SPAG17(dist=129507),TBX15(dist=635065)	1	95790920	G	T
intergenic	SPAG17(dist=129912),TBX15(dist=634660)	1	95791325	T	C
intergenic	SPAG17(dist=130076),TBX15(dist=634496)	1	95791489	A	G
intergenic	SPAG17(dist=130679),TBX15(dist=633893)	1	95792092	T	G
intergenic	SPAG17(dist=130793),TBX15(dist=633779)	1	95792206	C	A
intergenic	SPAG17(dist=130900),TBX15(dist=633672)	1	95792313	A	G
intergenic	SPAG17(dist=131009),TBX15(dist=633563)	1	95792422	T	C
intergenic	SPAG17(dist=131180),TBX15(dist=633392)	1	95792593	C	T
intergenic	SPAG17(dist=131289),TBX15(dist=633283)	1	95792702	G	C
intergenic	SPAG17(dist=131550),TBX15(dist=633022)	1	95792963	C	T
intergenic	SPAG17(dist=131554),TBX15(dist=633018)	1	95792967	A	G
intergenic	SPAG17(dist=131679),TBX15(dist=632893)	1	95793092	A	G
intergenic	SPAG17(dist=131768),TBX15(dist=632804)	1	95793181	C	T
intergenic	SPAG17(dist=131802),TBX15(dist=632770)	1	95793215	G	T
intergenic	SPAG17(dist=131865),TBX15(dist=632707)	1	95793278	A	G
intergenic	SPAG17(dist=131958),TBX15(dist=632614)	1	95793371	A	G
intergenic	SPAG17(dist=131959),TBX15(dist=632613)	1	95793372	C	T
intergenic	SPAG17(dist=132036),TBX15(dist=632536)	1	95793449	G	T
intergenic	SPAG17(dist=132172),TBX15(dist=632400)	1	95793585	A	C
intergenic	SPAG17(dist=132265),TBX15(dist=632307)	1	95793678	T	C
intergenic	SPAG17(dist=132413),TBX15(dist=632159)	1	95793826	C	T
intergenic	SPAG17(dist=132597),TBX15(dist=631975)	1	95794010	G	A
intergenic	SPAG17(dist=132626),TBX15(dist=631946)	1	95794039	G	A
intergenic	SPAG17(dist=132695),TBX15(dist=631877)	1	95794108	T	C
intergenic	SPAG17(dist=132709),TBX15(dist=631863)	1	95794122	C	T
intergenic	SPAG17(dist=132862),TBX15(dist=631710)	1	95794275	A	G
intergenic	SPAG17(dist=132898),TBX15(dist=631674)	1	95794311	A	G
intergenic	SPAG17(dist=132947),TBX15(dist=631625)	1	95794360	G	C
intergenic	SPAG17(dist=132999),TBX15(dist=631573)	1	95794412	A	G
intergenic	SPAG17(dist=133029),TBX15(dist=631543)	1	95794442	C	T
intergenic	SPAG17(dist=133077),TBX15(dist=631495)	1	95794490	A	G
intergenic	SPAG17(dist=133246),TBX15(dist=631326)	1	95794659	T	C
intergenic	SPAG17(dist=133435),TBX15(dist=631137)	1	95794848	C	T
intergenic	SPAG17(dist=133446),TBX15(dist=631126)	1	95794859	T	C
intergenic	SPAG17(dist=133976),TBX15(dist=630596)	1	95795389	G	A
intergenic	SPAG17(dist=134067),TBX15(dist=630505)	1	95795480	T	C
intergenic	SPAG17(dist=134202),TBX15(dist=630370)	1	95795615	C	T
intergenic	SPAG17(dist=134227),TBX15(dist=630345)	1	95795640	G	C
intergenic	SPAG17(dist=134231),TBX15(dist=630341)	1	95795644	C	T
intergenic	SPAG17(dist=134232),TBX15(dist=630340)	1	95795645	A	G
intergenic	SPAG17(dist=134338),TBX15(dist=630234)	1	95795751	T	C
intergenic	SPAG17(dist=134681),TBX15(dist=629891)	1	95796094	C	T
intergenic	SPAG17(dist=134734),TBX15(dist=629838)	1	95796147	T	C
intergenic	SPAG17(dist=134826),TBX15(dist=629746)	1	95796239	C	T
intergenic	SPAG17(dist=134837),TBX15(dist=629735)	1	95796250	T	C
intergenic	SPAG17(dist=135074),TBX15(dist=629498)	1	95796487	T	C
intergenic	SPAG17(dist=135266),TBX15(dist=629306)	1	95796679	G	A
intergenic	SPAG17(dist=135400),TBX15(dist=629172)	1	95796813	A	G
intergenic	SPAG17(dist=135407),TBX15(dist=629165)	1	95796820	G	A
intergenic	SPAG17(dist=135453),TBX15(dist=629119)	1	95796866	T	G
intergenic	SPAG17(dist=135793),TBX15(dist=628779)	1	95797206	T	G
intergenic	SPAG17(dist=135837),TBX15(dist=628735)	1	95797250	T	C
intergenic	SPAG17(dist=135900),TBX15(dist=628672)	1	95797313	C	T
intergenic	SPAG17(dist=135948),TBX15(dist=628624)	1	95797361	T	C
intergenic	SPAG17(dist=135998),TBX15(dist=628574)	1	95797411	T	C
intergenic	SPAG17(dist=136195),TBX15(dist=628377)	1	95797608	C	T
intergenic	SPAG17(dist=136218),TBX15(dist=628354)	1	95797631	G	A
intergenic	SPAG17(dist=136219),TBX15(dist=628353)	1	95797632	T	G
intergenic	SPAG17(dist=136224),TBX15(dist=628348)	1	95797637	T	C
intergenic	SPAG17(dist=136257),TBX15(dist=628315)	1	95797670	A	G
intergenic	SPAG17(dist=136900),TBX15(dist=627672)	1	95798313	G	C
intergenic	SPAG17(dist=136932),TBX15(dist=627640)	1	95798345	G	A
intergenic	SPAG17(dist=137011),TBX15(dist=627561)	1	95798424	C	A
intergenic	SPAG17(dist=137107),TBX15(dist=627465)	1	95798520	T	C
intergenic	SPAG17(dist=137132),TBX15(dist=627440)	1	95798545	T	G
intergenic	SPAG17(dist=137453),TBX15(dist=627119)	1	95798866	C	T
intergenic	SPAG17(dist=137454),TBX15(dist=627118)	1	95798867	G	A
intergenic	SPAG17(dist=137510),TBX15(dist=627062)	1	95798923	A	G
intergenic	SPAG17(dist=137523),TBX15(dist=627049)	1	95798936	T	G
intergenic	SPAG17(dist=137610),TBX15(dist=626962)	1	95799023	G	A
intergenic	SPAG17(dist=137736),TBX15(dist=626836)	1	95799149	C	T
intergenic	SPAG17(dist=137781),TBX15(dist=626791)	1	95799194	T	C
intergenic	SPAG17(dist=137912),TBX15(dist=626660)	1	95799325	G	A
intergenic	SPAG17(dist=137956),TBX15(dist=626616)	1	95799369	C	G
intergenic	SPAG17(dist=137981),TBX15(dist=626591)	1	95799394	T	C
intergenic	SPAG17(dist=138014),TBX15(dist=626558)	1	95799427	T	G
intergenic	SPAG17(dist=138032),TBX15(dist=626540)	1	95799445	G	A
intergenic	SPAG17(dist=138082),TBX15(dist=626490)	1	95799495	G	A
intergenic	SPAG17(dist=138144),TBX15(dist=626428)	1	95799557	A	G
intergenic	SPAG17(dist=138174),TBX15(dist=626398)	1	95799587	T	C
intergenic	SPAG17(dist=138295),TBX15(dist=626277)	1	95799708	G	A
intergenic	SPAG17(dist=138402),TBX15(dist=626170)	1	95799815	G	A
intergenic	SPAG17(dist=138488),TBX15(dist=626084)	1	95799901	A	G
intergenic	SPAG17(dist=138592),TBX15(dist=625980)	1	95800005	T	C
intergenic	SPAG17(dist=138750),TBX15(dist=625822)	1	95800163	T	C
intergenic	SPAG17(dist=138852),TBX15(dist=625720)	1	95800265	T	G
intergenic	SPAG17(dist=138856),TBX15(dist=625716)	1	95800269	G	A
intergenic	SPAG17(dist=138999),TBX15(dist=625573)	1	95800412	A	G
intergenic	SPAG17(dist=139017),TBX15(dist=625555)	1	95800430	A	G
intergenic	SPAG17(dist=139022),TBX15(dist=625550)	1	95800435	C	T
intergenic	SPAG17(dist=139029),TBX15(dist=625543)	1	95800442	T	C
intergenic	SPAG17(dist=139066),TBX15(dist=625506)	1	95800479	G	A
intergenic	SPAG17(dist=139098),TBX15(dist=625474)	1	95800511	T	C
intergenic	SPAG17(dist=139170),TBX15(dist=625402)	1	95800583	T	G
intergenic	SPAG17(dist=139199),TBX15(dist=625373)	1	95800612	A	C
intergenic	SPAG17(dist=139208),TBX15(dist=625364)	1	95800621	T	A
intergenic	SPAG17(dist=139285),TBX15(dist=625287)	1	95800698	A	G
intergenic	SPAG17(dist=139291),TBX15(dist=625281)	1	95800704	C	G
intergenic	SPAG17(dist=139395),TBX15(dist=625177)	1	95800808	T	G
intergenic	SPAG17(dist=139555),TBX15(dist=625017)	1	95800968	C	A
intergenic	SPAG17(dist=139568),TBX15(dist=625004)	1	95800981	A	C
intergenic	SPAG17(dist=139570),TBX15(dist=625002)	1	95800983	T	C
intergenic	SPAG17(dist=139737),TBX15(dist=624835)	1	95801150	A	G
intergenic	SPAG17(dist=139764),TBX15(dist=624808)	1	95801177	C	A
intergenic	SPAG17(dist=139809),TBX15(dist=624763)	1	95801222	A	G
intergenic	SPAG17(dist=139867),TBX15(dist=624705)	1	95801280	C	T
intergenic	SPAG17(dist=139934),TBX15(dist=624638)	1	95801347	T	C
intergenic	SPAG17(dist=139971),TBX15(dist=624601)	1	95801384	A	G
intergenic	SPAG17(dist=140045),TBX15(dist=624527)	1	95801458	A	G
intergenic	SPAG17(dist=140050),TBX15(dist=624522)	1	95801463	T	C
intergenic	SPAG17(dist=140290),TBX15(dist=624282)	1	95801703	A	C
intergenic	SPAG17(dist=140586),TBX15(dist=623986)	1	95801999	A	G
intergenic	SPAG17(dist=140643),TBX15(dist=623929)	1	95802056	T	C
intergenic	SPAG17(dist=140710),TBX15(dist=623862)	1	95802123	A	G
intergenic	SPAG17(dist=141167),TBX15(dist=623405)	1	95802580	C	A
intergenic	SPAG17(dist=141168),TBX15(dist=623404)	1	95802581	A	G
intergenic	SPAG17(dist=141335),TBX15(dist=623237)	1	95802748	C	T
intergenic	SPAG17(dist=141360),TBX15(dist=623212)	1	95802773	T	A
intergenic	SPAG17(dist=141403),TBX15(dist=623169)	1	95802816	C	A
intergenic	SPAG17(dist=141405),TBX15(dist=623167)	1	95802818	G	A
intergenic	SPAG17(dist=141433),TBX15(dist=623139)	1	95802846	G	A
intergenic	SPAG17(dist=141450),TBX15(dist=623122)	1	95802863	T	C
intergenic	SPAG17(dist=141515),TBX15(dist=623057)	1	95802928	A	C
intergenic	SPAG17(dist=141537),TBX15(dist=623035)	1	95802950	C	T
intergenic	SPAG17(dist=141806),TBX15(dist=622766)	1	95803219	G	T
intergenic	SPAG17(dist=141837),TBX15(dist=622735)	1	95803250	A	G
intergenic	SPAG17(dist=141852),TBX15(dist=622720)	1	95803265	C	T
intergenic	SPAG17(dist=142033),TBX15(dist=622539)	1	95803446	G	A
intergenic	SPAG17(dist=142046),TBX15(dist=622526)	1	95803459	T	G
intergenic	SPAG17(dist=142368),TBX15(dist=622204)	1	95803781	A	G
intergenic	SPAG17(dist=142621),TBX15(dist=621951)	1	95804034	C	A
intergenic	SPAG17(dist=142683),TBX15(dist=621889)	1	95804096	C	T
intergenic	SPAG17(dist=142737),TBX15(dist=621835)	1	95804150	G	A
intergenic	SPAG17(dist=142811),TBX15(dist=621761)	1	95804224	G	A
intergenic	SPAG17(dist=142905),TBX15(dist=621667)	1	95804318	T	G
intergenic	SPAG17(dist=143024),TBX15(dist=621548)	1	95804437	A	C
intergenic	SPAG17(dist=143103),TBX15(dist=621469)	1	95804516	A	C
intergenic	SPAG17(dist=143148),TBX15(dist=621424)	1	95804561	T	C
intergenic	SPAG17(dist=143268),TBX15(dist=621304)	1	95804681	G	A
intergenic	SPAG17(dist=143405),TBX15(dist=621167)	1	95804818	C	T
intergenic	SPAG17(dist=143414),TBX15(dist=621158)	1	95804827	C	A
intergenic	SPAG17(dist=143538),TBX15(dist=621034)	1	95804951	C	T
intergenic	SPAG17(dist=143540),TBX15(dist=621032)	1	95804953	C	T
intergenic	SPAG17(dist=143631),TBX15(dist=620941)	1	95805044	A	G
intergenic	SPAG17(dist=143717),TBX15(dist=620855)	1	95805130	G	A
intergenic	SPAG17(dist=144004),TBX15(dist=620568)	1	95805417	C	T
intergenic	SPAG17(dist=144120),TBX15(dist=620452)	1	95805533	T	C
intergenic	SPAG17(dist=144149),TBX15(dist=620423)	1	95805562	A	T
intergenic	SPAG17(dist=144157),TBX15(dist=620415)	1	95805570	T	C
intergenic	SPAG17(dist=144199),TBX15(dist=620373)	1	95805612	C	T
intergenic	SPAG17(dist=144286),TBX15(dist=620286)	1	95805699	G	A
intergenic	SPAG17(dist=144290),TBX15(dist=620282)	1	95805703	C	T
intergenic	SPAG17(dist=144412),TBX15(dist=620160)	1	95805825	A	G
intergenic	SPAG17(dist=144432),TBX15(dist=620140)	1	95805845	C	T
intergenic	SPAG17(dist=144441),TBX15(dist=620131)	1	95805854	T	C
intergenic	SPAG17(dist=144474),TBX15(dist=620098)	1	95805887	G	A
intergenic	SPAG17(dist=144602),TBX15(dist=619970)	1	95806015	C	T
intergenic	SPAG17(dist=144630),TBX15(dist=619942)	1	95806043	C	T
intergenic	SPAG17(dist=144695),TBX15(dist=619877)	1	95806108	T	C
intergenic	SPAG17(dist=144786),TBX15(dist=619786)	1	95806199	T	C
intergenic	SPAG17(dist=144816),TBX15(dist=619756)	1	95806229	G	A
intergenic	SPAG17(dist=145075),TBX15(dist=619497)	1	95806488	C	A
intergenic	SPAG17(dist=145084),TBX15(dist=619488)	1	95806497	A	G
intergenic	SPAG17(dist=145109),TBX15(dist=619463)	1	95806522	G	T
intergenic	SPAG17(dist=145253),TBX15(dist=619319)	1	95806666	C	T
intergenic	SPAG17(dist=145260),TBX15(dist=619312)	1	95806673	C	T
intergenic	SPAG17(dist=145353),TBX15(dist=619219)	1	95806766	C	T
intergenic	SPAG17(dist=145827),TBX15(dist=618745)	1	95807240	C	G
intergenic	SPAG17(dist=145898),TBX15(dist=618674)	1	95807311	C	T
intergenic	SPAG17(dist=146081),TBX15(dist=618491)	1	95807494	C	T
intergenic	SPAG17(dist=146287),TBX15(dist=618285)	1	95807700	T	A
intergenic	SPAG17(dist=146344),TBX15(dist=618228)	1	95807757	A	T
intergenic	SPAG17(dist=146412),TBX15(dist=618160)	1	95807825	A	G
intergenic	SPAG17(dist=146467),TBX15(dist=618105)	1	95807880	T	A
intergenic	SPAG17(dist=146534),TBX15(dist=618038)	1	95807947	G	A
intergenic	SPAG17(dist=146724),TBX15(dist=617848)	1	95808137	A	G
intergenic	SPAG17(dist=146734),TBX15(dist=617838)	1	95808147	A	G
intergenic	SPAG17(dist=146873),TBX15(dist=617699)	1	95808286	T	C
intergenic	SPAG17(dist=146985),TBX15(dist=617587)	1	95808398	G	A
intergenic	SPAG17(dist=147154),TBX15(dist=617418)	1	95808567	G	A
intergenic	SPAG17(dist=147200),TBX15(dist=617372)	1	95808613	C	T
intergenic	SPAG17(dist=147216),TBX15(dist=617356)	1	95808629	C	T
intergenic	SPAG17(dist=147280),TBX15(dist=617292)	1	95808693	C	A
intergenic	SPAG17(dist=147377),TBX15(dist=617195)	1	95808790	G	A
intergenic	SPAG17(dist=147399),TBX15(dist=617173)	1	95808812	A	C
intergenic	SPAG17(dist=147531),TBX15(dist=617041)	1	95808944	T	C
intergenic	SPAG17(dist=147612),TBX15(dist=616960)	1	95809025	A	G
intergenic	SPAG17(dist=147784),TBX15(dist=616788)	1	95809197	C	T
intergenic	SPAG17(dist=147819),TBX15(dist=616753)	1	95809232	A	G
intergenic	SPAG17(dist=147844),TBX15(dist=616728)	1	95809257	T	G
intergenic	SPAG17(dist=148048),TBX15(dist=616524)	1	95809461	C	A
intergenic	SPAG17(dist=148111),TBX15(dist=616461)	1	95809524	G	A
intergenic	SPAG17(dist=148129),TBX15(dist=616443)	1	95809542	A	G
intergenic	SPAG17(dist=148135),TBX15(dist=616437)	1	95809548	T	C
intergenic	SPAG17(dist=148505),TBX15(dist=616067)	1	95809918	C	T
intergenic	SPAG17(dist=148512),TBX15(dist=616060)	1	95809925	T	C
intergenic	SPAG17(dist=148678),TBX15(dist=615894)	1	95810091	G	A
intergenic	SPAG17(dist=148854),TBX15(dist=615718)	1	95810267	G	A
intergenic	SPAG17(dist=148917),TBX15(dist=615655)	1	95810330	T	C
intergenic	SPAG17(dist=148971),TBX15(dist=615601)	1	95810384	T	C
intergenic	SPAG17(dist=149052),TBX15(dist=615520)	1	95810465	A	C
intergenic	SPAG17(dist=149093),TBX15(dist=615479)	1	95810506	C	T
intergenic	SPAG17(dist=149162),TBX15(dist=615410)	1	95810575	T	G
intergenic	SPAG17(dist=149181),TBX15(dist=615391)	1	95810594	C	T
intergenic	SPAG17(dist=149217),TBX15(dist=615355)	1	95810630	C	T
intergenic	SPAG17(dist=149407),TBX15(dist=615165)	1	95810820	C	A
intergenic	SPAG17(dist=149447),TBX15(dist=615125)	1	95810860	C	G
intergenic	SPAG17(dist=149497),TBX15(dist=615075)	1	95810910	T	C
intergenic	SPAG17(dist=149698),TBX15(dist=614874)	1	95811111	A	G
intergenic	SPAG17(dist=149741),TBX15(dist=614831)	1	95811154	A	C
intergenic	SPAG17(dist=149742),TBX15(dist=614830)	1	95811155	C	T
intergenic	SPAG17(dist=149775),TBX15(dist=614797)	1	95811188	C	T
intergenic	SPAG17(dist=150446),TBX15(dist=614126)	1	95811859	G	A
intergenic	SPAG17(dist=150460),TBX15(dist=614112)	1	95811873	T	A
intergenic	SPAG17(dist=150676),TBX15(dist=613896)	1	95812089	C	T
intergenic	SPAG17(dist=150677),TBX15(dist=613895)	1	95812090	T	C
intergenic	SPAG17(dist=150735),TBX15(dist=613837)	1	95812148	T	G
intergenic	SPAG17(dist=150837),TBX15(dist=613735)	1	95812250	T	G
intergenic	SPAG17(dist=150967),TBX15(dist=613605)	1	95812380	G	A
intergenic	SPAG17(dist=151312),TBX15(dist=613260)	1	95812725	T	C
intergenic	SPAG17(dist=151715),TBX15(dist=612857)	1	95813128	T	C
intergenic	SPAG17(dist=151761),TBX15(dist=612811)	1	95813174	T	C
intergenic	SPAG17(dist=151770),TBX15(dist=612802)	1	95813183	A	G
intergenic	SPAG17(dist=151934),TBX15(dist=612638)	1	95813347	G	A
intergenic	SPAG17(dist=151935),TBX15(dist=612637)	1	95813348	A	G
intergenic	SPAG17(dist=151967),TBX15(dist=612605)	1	95813380	C	G
intergenic	SPAG17(dist=152087),TBX15(dist=612485)	1	95813500	C	T
intergenic	SPAG17(dist=152106),TBX15(dist=612466)	1	95813519	C	A
intergenic	SPAG17(dist=152110),TBX15(dist=612462)	1	95813523	A	G
intergenic	SPAG17(dist=152112),TBX15(dist=612460)	1	95813525	G	T
intergenic	SPAG17(dist=152115),TBX15(dist=612457)	1	95813528	G	C
intergenic	SPAG17(dist=152118),TBX15(dist=612454)	1	95813531	C	T
intergenic	SPAG17(dist=152133),TBX15(dist=612439)	1	95813546	A	G
intergenic	SPAG17(dist=152140),TBX15(dist=612432)	1	95813553	G	A
intergenic	SPAG17(dist=152568),TBX15(dist=612004)	1	95813981	A	G
intergenic	SPAG17(dist=152587),TBX15(dist=611985)	1	95814000	T	C
intergenic	SPAG17(dist=152616),TBX15(dist=611956)	1	95814029	T	A
intergenic	SPAG17(dist=152620),TBX15(dist=611952)	1	95814033	G	A
intergenic	SPAG17(dist=152656),TBX15(dist=611916)	1	95814069	T	A
intergenic	SPAG17(dist=152679),TBX15(dist=611893)	1	95814092	G	T
intergenic	SPAG17(dist=152685),TBX15(dist=611887)	1	95814098	C	G
intergenic	SPAG17(dist=152766),TBX15(dist=611806)	1	95814179	C	T
intergenic	SPAG17(dist=152781),TBX15(dist=611791)	1	95814194	A	T
intergenic	SPAG17(dist=152857),TBX15(dist=611715)	1	95814270	G	C
intergenic	SPAG17(dist=152912),TBX15(dist=611660)	1	95814325	A	G
intergenic	SPAG17(dist=152920),TBX15(dist=611652)	1	95814333	T	G
intergenic	SPAG17(dist=153047),TBX15(dist=611525)	1	95814460	A	G
intergenic	SPAG17(dist=153093),TBX15(dist=611479)	1	95814506	A	T
intergenic	SPAG17(dist=153119),TBX15(dist=611453)	1	95814532	T	C
intergenic	SPAG17(dist=153366),TBX15(dist=611206)	1	95814779	G	A
intergenic	SPAG17(dist=153378),TBX15(dist=611194)	1	95814791	G	C
intergenic	SPAG17(dist=153427),TBX15(dist=611145)	1	95814840	G	C
intergenic	SPAG17(dist=153853),TBX15(dist=610719)	1	95815266	T	C
intergenic	SPAG17(dist=153873),TBX15(dist=610699)	1	95815286	C	T
intergenic	SPAG17(dist=153980),TBX15(dist=610592)	1	95815393	G	A
intergenic	SPAG17(dist=154144),TBX15(dist=610428)	1	95815557	G	A
intergenic	SPAG17(dist=154232),TBX15(dist=610340)	1	95815645	G	C
intergenic	SPAG17(dist=154500),TBX15(dist=610072)	1	95815913	T	G
intergenic	SPAG17(dist=154506),TBX15(dist=610066)	1	95815919	C	T
intergenic	SPAG17(dist=154584),TBX15(dist=609988)	1	95815997	A	G
intergenic	SPAG17(dist=154589),TBX15(dist=609983)	1	95816002	T	A
intergenic	SPAG17(dist=154938),TBX15(dist=609634)	1	95816351	T	G
intergenic	SPAG17(dist=155015),TBX15(dist=609557)	1	95816428	C	T
intergenic	SPAG17(dist=155075),TBX15(dist=609497)	1	95816488	A	G
intergenic	SPAG17(dist=155237),TBX15(dist=609335)	1	95816650	A	G
intergenic	SPAG17(dist=155250),TBX15(dist=609322)	1	95816663	C	G
intergenic	SPAG17(dist=155368),TBX15(dist=609204)	1	95816781	A	C
intergenic	SPAG17(dist=155439),TBX15(dist=609133)	1	95816852	G	T
intergenic	SPAG17(dist=155458),TBX15(dist=609114)	1	95816871	T	C
intergenic	SPAG17(dist=155619),TBX15(dist=608953)	1	95817032	T	C
intergenic	SPAG17(dist=155658),TBX15(dist=608914)	1	95817071	A	C
intergenic	SPAG17(dist=155710),TBX15(dist=608862)	1	95817123	G	A
intergenic	SPAG17(dist=155991),TBX15(dist=608581)	1	95817404	T	C
intergenic	SPAG17(dist=156043),TBX15(dist=608529)	1	95817456	G	A
intergenic	SPAG17(dist=156204),TBX15(dist=608368)	1	95817617	A	G
intergenic	SPAG17(dist=156249),TBX15(dist=608323)	1	95817662	G	A
intergenic	SPAG17(dist=156270),TBX15(dist=608302)	1	95817683	A	G
intergenic	SPAG17(dist=156620),TBX15(dist=607952)	1	95818033	G	A
intergenic	SPAG17(dist=157121),TBX15(dist=607451)	1	95818534	T	A
intergenic	SPAG17(dist=157206),TBX15(dist=607366)	1	95818619	G	A
intergenic	SPAG17(dist=157519),TBX15(dist=607053)	1	95818932	A	G
intergenic	SPAG17(dist=157541),TBX15(dist=607031)	1	95818954	T	A
intergenic	SPAG17(dist=158240),TBX15(dist=606332)	1	95819653	C	T
intergenic	SPAG17(dist=158371),TBX15(dist=606201)	1	95819784	T	C
intergenic	SPAG17(dist=158411),TBX15(dist=606161)	1	95819824	G	A
intergenic	SPAG17(dist=158428),TBX15(dist=606144)	1	95819841	C	A
intergenic	SPAG17(dist=158495),TBX15(dist=606077)	1	95819908	A	C
intergenic	SPAG17(dist=158496),TBX15(dist=606076)	1	95819909	C	T
intergenic	SPAG17(dist=158626),TBX15(dist=605946)	1	95820039	T	C
intergenic	SPAG17(dist=158635),TBX15(dist=605937)	1	95820048	C	T
intergenic	SPAG17(dist=159247),TBX15(dist=605325)	1	95820660	C	T
intergenic	SPAG17(dist=159724),TBX15(dist=604848)	1	95821137	G	A
intergenic	SPAG17(dist=161044),TBX15(dist=603528)	1	95822457	C	G
intergenic	SPAG17(dist=161496),TBX15(dist=603076)	1	95822909	G	A
intergenic	SPAG17(dist=161508),TBX15(dist=603064)	1	95822921	T	C
intergenic	SPAG17(dist=161660),TBX15(dist=602912)	1	95823073	A	C
intergenic	SPAG17(dist=161829),TBX15(dist=602743)	1	95823242	T	C
intergenic	SPAG17(dist=161842),TBX15(dist=602730)	1	95823255	A	G
intergenic	SPAG17(dist=162015),TBX15(dist=602557)	1	95823428	C	T
intergenic	SPAG17(dist=162134),TBX15(dist=602438)	1	95823547	A	T
intergenic	SPAG17(dist=162416),TBX15(dist=602156)	1	95823829	C	T
intergenic	SPAG17(dist=162660),TBX15(dist=601912)	1	95824073	G	A
intergenic	SPAG17(dist=162664),TBX15(dist=601908)	1	95824077	G	A
intergenic	SPAG17(dist=162665),TBX15(dist=601907)	1	95824078	T	A
intergenic	SPAG17(dist=162784),TBX15(dist=601788)	1	95824197	C	T
intergenic	SPAG17(dist=162822),TBX15(dist=601750)	1	95824235	T	C
intergenic	SPAG17(dist=163195),TBX15(dist=601377)	1	95824608	T	C
intergenic	SPAG17(dist=163557),TBX15(dist=601015)	1	95824970	T	C
intergenic	SPAG17(dist=163916),TBX15(dist=600656)	1	95825329	C	T
intergenic	SPAG17(dist=163921),TBX15(dist=600651)	1	95825334	T	A
intergenic	SPAG17(dist=163992),TBX15(dist=600580)	1	95825405	T	C
intergenic	SPAG17(dist=164130),TBX15(dist=600442)	1	95825543	C	A
intergenic	SPAG17(dist=164509),TBX15(dist=600063)	1	95825922	A	G
intergenic	SPAG17(dist=164747),TBX15(dist=599825)	1	95826160	C	T
intergenic	SPAG17(dist=164923),TBX15(dist=599649)	1	95826336	C	T
intergenic	SPAG17(dist=164979),TBX15(dist=599593)	1	95826392	C	T
intergenic	SPAG17(dist=165008),TBX15(dist=599564)	1	95826421	C	A
intergenic	SPAG17(dist=165050),TBX15(dist=599522)	1	95826463	G	C
intergenic	SPAG17(dist=165101),TBX15(dist=599471)	1	95826514	C	T
intergenic	SPAG17(dist=165234),TBX15(dist=599338)	1	95826647	T	C
intergenic	SPAG17(dist=165257),TBX15(dist=599315)	1	95826670	G	A
intergenic	SPAG17(dist=165356),TBX15(dist=599216)	1	95826769	C	T
intergenic	SPAG17(dist=165735),TBX15(dist=598837)	1	95827148	G	A
intergenic	SPAG17(dist=166079),TBX15(dist=598493)	1	95827492	T	C
intergenic	SPAG17(dist=166118),TBX15(dist=598454)	1	95827531	A	G
intergenic	SPAG17(dist=166179),TBX15(dist=598393)	1	95827592	G	A
intergenic	SPAG17(dist=166510),TBX15(dist=598062)	1	95827923	A	G
intergenic	SPAG17(dist=166731),TBX15(dist=597841)	1	95828144	T	C
intergenic	SPAG17(dist=167231),TBX15(dist=597341)	1	95828644	T	A
intergenic	SPAG17(dist=167233),TBX15(dist=597339)	1	95828646	C	T
intergenic	SPAG17(dist=167377),TBX15(dist=597195)	1	95828790	T	C
intergenic	SPAG17(dist=167509),TBX15(dist=597063)	1	95828922	T	C
intergenic	SPAG17(dist=167562),TBX15(dist=597010)	1	95828975	C	A
intergenic	SPAG17(dist=167592),TBX15(dist=596980)	1	95829005	C	T
intergenic	SPAG17(dist=167631),TBX15(dist=596941)	1	95829044	T	A
intergenic	SPAG17(dist=167670),TBX15(dist=596902)	1	95829083	A	C
intergenic	SPAG17(dist=167709),TBX15(dist=596863)	1	95829122	G	T
intergenic	SPAG17(dist=167714),TBX15(dist=596858)	1	95829127	G	C
intergenic	SPAG17(dist=167738),TBX15(dist=596834)	1	95829151	C	T
intergenic	SPAG17(dist=167771),TBX15(dist=596801)	1	95829184	C	A
intergenic	SPAG17(dist=168221),TBX15(dist=596351)	1	95829634	A	G
intergenic	SPAG17(dist=168335),TBX15(dist=596237)	1	95829748	A	C
intergenic	SPAG17(dist=168337),TBX15(dist=596235)	1	95829750	T	C
intergenic	SPAG17(dist=168392),TBX15(dist=596180)	1	95829805	C	A
intergenic	SPAG17(dist=168776),TBX15(dist=595796)	1	95830189	G	T
intergenic	SPAG17(dist=168858),TBX15(dist=595714)	1	95830271	T	G
intergenic	SPAG17(dist=168916),TBX15(dist=595656)	1	95830329	G	A
intergenic	SPAG17(dist=169090),TBX15(dist=595482)	1	95830503	T	C
intergenic	SPAG17(dist=169161),TBX15(dist=595411)	1	95830574	G	A
intergenic	SPAG17(dist=169343),TBX15(dist=595229)	1	95830756	T	G
intergenic	SPAG17(dist=169626),TBX15(dist=594946)	1	95831039	C	G
intergenic	SPAG17(dist=169692),TBX15(dist=594880)	1	95831105	T	C
intergenic	SPAG17(dist=169931),TBX15(dist=594641)	1	95831344	G	A
intergenic	SPAG17(dist=169959),TBX15(dist=594613)	1	95831372	A	C
intergenic	SPAG17(dist=169972),TBX15(dist=594600)	1	95831385	T	A
intergenic	SPAG17(dist=170168),TBX15(dist=594404)	1	95831581	T	C
intergenic	SPAG17(dist=170305),TBX15(dist=594267)	1	95831718	C	T
intergenic	SPAG17(dist=170340),TBX15(dist=594232)	1	95831753	G	C
intergenic	SPAG17(dist=170384),TBX15(dist=594188)	1	95831797	T	G
intergenic	SPAG17(dist=170543),TBX15(dist=594029)	1	95831956	A	T
intergenic	SPAG17(dist=170646),TBX15(dist=593926)	1	95832059	T	G
intergenic	SPAG17(dist=170889),TBX15(dist=593683)	1	95832302	A	T
intergenic	SPAG17(dist=171038),TBX15(dist=593534)	1	95832451	C	G
intergenic	SPAG17(dist=171062),TBX15(dist=593510)	1	95832475	T	C
intergenic	SPAG17(dist=171223),TBX15(dist=593349)	1	95832636	C	T
intergenic	SPAG17(dist=171604),TBX15(dist=592968)	1	95833017	C	G
intergenic	SPAG17(dist=171696),TBX15(dist=592876)	1	95833109	C	T
intergenic	SPAG17(dist=171703),TBX15(dist=592869)	1	95833116	A	T
intergenic	SPAG17(dist=171855),TBX15(dist=592717)	1	95833268	T	C
intergenic	SPAG17(dist=172051),TBX15(dist=592521)	1	95833464	T	C
intergenic	SPAG17(dist=172272),TBX15(dist=592300)	1	95833685	T	C
intergenic	SPAG17(dist=173130),TBX15(dist=591442)	1	95834543	G	T
intergenic	SPAG17(dist=173376),TBX15(dist=591196)	1	95834789	C	T
intergenic	SPAG17(dist=173749),TBX15(dist=590823)	1	95835162	A	G
intergenic	SPAG17(dist=173859),TBX15(dist=590713)	1	95835272	G	C
intergenic	SPAG17(dist=174002),TBX15(dist=590570)	1	95835415	T	G
intergenic	SPAG17(dist=174107),TBX15(dist=590465)	1	95835520	C	T
intergenic	SPAG17(dist=174119),TBX15(dist=590453)	1	95835532	T	G
intergenic	SPAG17(dist=174121),TBX15(dist=590451)	1	95835534	C	G
intergenic	SPAG17(dist=174122),TBX15(dist=590450)	1	95835535	G	C
intergenic	SPAG17(dist=174125),TBX15(dist=590447)	1	95835538	T	C
intergenic	SPAG17(dist=174135),TBX15(dist=590437)	1	95835548	T	C
intergenic	SPAG17(dist=174138),TBX15(dist=590434)	1	95835551	G	A
intergenic	SPAG17(dist=174302),TBX15(dist=590270)	1	95835715	A	C
intergenic	SPAG17(dist=174476),TBX15(dist=590096)	1	95835889	T	C
intergenic	SPAG17(dist=174653),TBX15(dist=589919)	1	95836066	C	T
intergenic	SPAG17(dist=174655),TBX15(dist=589917)	1	95836068	G	A
intergenic	SPAG17(dist=174663),TBX15(dist=589909)	1	95836076	C	T
intergenic	SPAG17(dist=174878),TBX15(dist=589694)	1	95836291	A	G
intergenic	SPAG17(dist=174889),TBX15(dist=589683)	1	95836302	G	T
intergenic	SPAG17(dist=174897),TBX15(dist=589675)	1	95836310	C	T
intergenic	SPAG17(dist=174933),TBX15(dist=589639)	1	95836346	C	T
intergenic	SPAG17(dist=175037),TBX15(dist=589535)	1	95836450	G	A
intergenic	SPAG17(dist=175077),TBX15(dist=589495)	1	95836490	T	C
intergenic	SPAG17(dist=175113),TBX15(dist=589459)	1	95836526	C	T
intergenic	SPAG17(dist=175672),TBX15(dist=588900)	1	95837085	C	G
intergenic	SPAG17(dist=175758),TBX15(dist=588814)	1	95837171	T	A
intergenic	SPAG17(dist=176375),TBX15(dist=588197)	1	95837788	G	T
intergenic	SPAG17(dist=176443),TBX15(dist=588129)	1	95837856	C	T
intergenic	SPAG17(dist=177109),TBX15(dist=587463)	1	95838522	G	A
intergenic	SPAG17(dist=177643),TBX15(dist=586929)	1	95839056	T	C
intergenic	SPAG17(dist=178315),TBX15(dist=586257)	1	95839728	T	G
intergenic	SPAG17(dist=178447),TBX15(dist=586125)	1	95839860	G	A
intergenic	SPAG17(dist=179161),TBX15(dist=585411)	1	95840574	C	T
intergenic	SPAG17(dist=179472),TBX15(dist=585100)	1	95840885	C	T
intergenic	SPAG17(dist=179474),TBX15(dist=585098)	1	95840887	C	T
intergenic	SPAG17(dist=179556),TBX15(dist=585016)	1	95840969	A	G
intergenic	SPAG17(dist=179601),TBX15(dist=584971)	1	95841014	T	C
intergenic	SPAG17(dist=179755),TBX15(dist=584817)	1	95841168	C	A
intergenic	SPAG17(dist=179769),TBX15(dist=584803)	1	95841182	T	C
intergenic	SPAG17(dist=179837),TBX15(dist=584735)	1	95841250	A	G
intergenic	SPAG17(dist=179873),TBX15(dist=584699)	1	95841286	T	C
intergenic	SPAG17(dist=179922),TBX15(dist=584650)	1	95841335	C	A
intergenic	SPAG17(dist=179960),TBX15(dist=584612)	1	95841373	C	G
intergenic	SPAG17(dist=180122),TBX15(dist=584450)	1	95841535	T	C
intergenic	SPAG17(dist=180168),TBX15(dist=584404)	1	95841581	G	A
intergenic	SPAG17(dist=180299),TBX15(dist=584273)	1	95841712	T	C
intergenic	SPAG17(dist=180308),TBX15(dist=584264)	1	95841721	C	T
intergenic	SPAG17(dist=180328),TBX15(dist=584244)	1	95841741	C	T
intergenic	SPAG17(dist=180575),TBX15(dist=583997)	1	95841988	C	T
intergenic	SPAG17(dist=180949),TBX15(dist=583623)	1	95842362	T	C
intergenic	SPAG17(dist=180988),TBX15(dist=583584)	1	95842401	A	G
intergenic	SPAG17(dist=181024),TBX15(dist=583548)	1	95842437	C	T
intergenic	SPAG17(dist=181119),TBX15(dist=583453)	1	95842532	T	A
intergenic	SPAG17(dist=181162),TBX15(dist=583410)	1	95842575	C	T
intergenic	SPAG17(dist=181192),TBX15(dist=583380)	1	95842605	T	C
intergenic	SPAG17(dist=181277),TBX15(dist=583295)	1	95842690	C	T
intergenic	SPAG17(dist=181343),TBX15(dist=583229)	1	95842756	T	A
[truncated: 49,379 more rows]
